# Supplementary material for: Whole-transcriptome analysis reveals mechanisms underlying antibacterial activity and biofilm inhibition by a malic acid combination (MAC) in Pseudomonas aeruginosa
Source: PeerJ. 2023 Dec 7;11:e16476. doi: 10.7717/peerj.16476 (PMC10710775; doi:10.7717/peerj.16476)
Supplement: Supplemental Information 1 [file peerj-11-16476-s001.xlsx]

## Sheet: ST1
Supplementary Table 1. A list of sequences used in this study
Target gene	Primer	Sequence (5′-3′)
rpoD	F-rpoD	GTTCATGTCGATGCCGAAGC
rpoD	R-rpoD	CGATCGGTGACGACGAAGAT
ahpC	F-ahpC	ACACTCAAGTCCAACCGTTCA
ahpC	R-ahpC	CCACTTGCCCTTCAGGGATT
feoA	F-feoA	CATGGAGAACAGGCGCTGG
feoA	R-feoA	CCGTACCTATCGCATCACCG
gatC	F-gatC	GACCCTGAACAACATCCTCGG
gatC	R-gatC	GACTCGATGACTTTCGGAACC
cobU	F-cobU	ATGAGTCTGCAATGGTGGC
cobU	R-cobU	ACCGTCACCCAGATCCTCTC
pfeR	F-pfeR	CCAATAGCCACGACACTCCT
pfeR	R-pfeR	GACAAAGCCGTCGTTGCTTC
pscF	F-pscF	TCAACAAGTGGTCGGTCATCT
pscF	R-pscF	GATCTTCTGCAGGATGCCTTG
pscP	F-pscP	TCATTCGGCTTGCCACTCTT
pscP	R-pscP	GAGAAACCGATCCATCCGCA
glcF	F-glcF	GATCAGGTAGATCCGTCCGC
glcF	R-glcF	ATGCAAACCAACCTCTGCGA
cobA	F-cobA	TCGTCGACCATCACCACATC
cobA	R-cobA	ATGAGCGGTAAGGTCTGGCT
azoR2	F-azoR2	CATCTCCAGCCAGCTCAAGG
azoR2	R-azoR2	TCGGTGATGCCGAAGAAACC

## Sheet: ST2
Supplementary Table 2. Summary statistics of raw reads.
Sample	Length (bp)	Number of Reads	Number of Bases	Q20(%)	Q30(%)	GC(%)	N(ppm)
C1	150	38433932	5765089800	96.5	91.6	59.18	25.82
C2	150	30047438	4507115700	96.69	91.91	58.72	11.15
C3	150	34824246	5223636900	96.84	92.42	59.16	25.9
T1	150	33802408	5070361200	96.83	92.23	58.68	26.26
T2	150	32307994	4846199100	96.79	92.21	58.62	11.07
T3	150	36802734	5520410100	96.71	92.11	58.45	26.44

## Sheet: ST3
Supplementary Table 3. Summary statistics of clean reads after preprocessing.
Sample	Length (bp)	Number of Reads	Number of Bases	Q20 (%)	Q30 (%)	GC (%)	N (ppm)	Reads(%)	Bases(%)
C1	145.89	38234900	5577969596	96.72	91.9	59.42	20.23	99.48	96.75
C2	145.48	29880922	4346926916	96.92	92.22	58.97	10.53	99.45	96.45
C3	145.62	34621406	5041697352	97.04	92.71	59.46	20.41	99.42	96.52
T1	146.5	33713858	4939018654	97.03	92.5	58.9	20.53	99.74	97.41
T2	146.04	32206414	4703528928	97.03	92.53	58.85	10.37	99.69	97.06
T3	146.41	36692208	5372050567	96.94	92.4	58.67	20.7	99.7	97.31

## Sheet: ST4
Supplementary Table 4. Mapping statistics of clean reads.
Samples	Total reads	Total mapped	Multiple mapped	Uniquely mapped
C1	38234900	37654894(98.4830%)	37254629(97.4362%)	400265(1.0469%)
C2	29880922	29503019(98.7353%)	29266675(97.9444%)	236344(0.7910%)
C3	34621406	34091430(98.4692%)	33541440(96.8806%)	549990(1.5886%)
T1	33713858	33151697(98.3326%)	32345243(95.9405%)	806454(2.3921%)
T2	32206414	31570557(98.0257%)	30720333(95.3858%)	850224(2.6399%)
T3	36692208	35900217(97.8415%)	34897338(95.1083%)	1002879(2.7332%)

## Sheet: ST5
Supplementary Table 5. Summary of differential expression genes (|log2 (fold change)| > 1 and Padj < 0.05).
geneID	log2FoldChange	FoldChange	padj	C vs T	GeneName	Product
gene-ACG06_RS25240	4.93281	30.5438	7.2123e-51	Ups	ACG06_RS25240	hypothetical protein
gene-ACG06_RS22550	4.88331	29.5136	5.43737e-17	Ups	ACG06_RS22550	peroxiredoxin
gene-ACG06_RS00740	4.78275	27.5266	1.78472e-122	Ups	ahpC	peroxiredoxin
gene-ACG06_RS28405	4.44339	21.7567	7.63357e-198	Ups	ACG06_RS28405	tRNA-Leu
gene-ACG06_RS24665	4.3247	20.0384	1.19114e-39	Ups	feoA	ferrous iron transporter A
gene-ACG06_RS26955	4.02445	16.2735	5.70557e-22	Ups	ACG06_RS26955	tRNA-Met
gene-ACG06_RS08615	3.98417	15.8254	7.55472e-105	Ups	ACG06_RS08615	tRNA-Asp
gene-ACG06_RS17805	3.96767	15.6454	4.10775e-15	Ups	ACG06_RS17805	hypothetical protein
gene-ACG06_RS33205	3.76648	13.6089	1.11716e-20	Ups	ACG06_RS33205	hypothetical protein
gene-ACG06_RS09260	3.52961	11.5483	1.05033e-07	Ups	ACG06_RS09260	tRNA-Glu
gene-ACG06_RS16535	3.52187	11.4866	7.27323e-11	Ups	pqqA	pyrroloquinoline quinone precursor peptide PqqA
gene-ACG06_RS03440	3.46922	11.0749	1.09235e-43	Ups	ACG06_RS03440	tRNA-Trp
gene-ACG06_RS03430	3.33317	10.0782	4.05404e-26	Ups	ACG06_RS03430	tRNA-Thr
gene-ACG06_RS26360	3.2939	9.80762	5.56033e-46	Ups	ACG06_RS26360	hypothetical protein
gene-ACG06_RS03445	3.19986	9.18872	9.23824e-136	Ups	secE	preprotein translocase subunit SecE
gene-ACG06_RS08475	3.17988	9.06229	1.12501e-06	Ups	ACG06_RS08475	ankyrin repeat domain-containing protein
gene-ACG06_RS29925	3.16798	8.98789	1.78853e-36	Ups	ssrS	6S RNA
gene-ACG06_RS28410	3.15171	8.8871	3.63728e-66	Ups	ACG06_RS28410	tRNA-Leu
gene-ACG06_RS11725	3.14189	8.82682	2.37142e-56	Ups	queD	6-carboxytetrahydropterin synthase QueD
gene-ACG06_RS03735	3.04547	8.25617	4.59632e-31	Ups	ACG06_RS03735	MFS transporter
gene-ACG06_RS06950	3.03891	8.21871	5.84364e-15	Ups	ACG06_RS06950	type B 50S ribosomal protein L31
gene-ACG06_RS03690	3.02372	8.13262	9.69822e-83	Ups	pchR	pyochelin biosynthesis transcriptional regulator PchR
gene-ACG06_RS32800	3.01223	8.06812	4.88308e-62	Ups	ACG06_RS32800	hypothetical protein
gene-ACG06_RS19125	3.00338	8.01874	1.57895e-08	Ups	ffs	signal recognition particle sRNA small type
gene-ACG06_RS07510	3.00293	8.01628	1.33554e-88	Ups	ACG06_RS07510	C40 family peptidase
gene-ACG06_RS33300	2.91002	7.51631	2.02641e-52	Ups	ACG06_RS33300	hypothetical protein
gene-ACG06_RS24220	2.89146	7.42022	5.76586e-42	Ups	pigA	biliverdin-producing heme oxygenase PigA
gene-ACG06_RS03680	2.88396	7.38175	4.84713e-08	Ups	pchC	pyochelin biosynthesis editing thioesterase PchC
gene-ACG06_RS03710	2.87971	7.36002	5.01461e-28	Ups	pchH	ABC transporter ATP-binding protein PchH
gene-ACG06_RS24445	2.87875	7.35511	2.69285e-14	Ups	mvaT	transcriptional regulator MvaT
gene-ACG06_RS05490	2.85678	7.24396	7.87281e-46	Ups	ACG06_RS05490	tRNA-Leu
gene-ACG06_RS16435	2.85082	7.21412	9.65601e-31	Ups	ACG06_RS16435	aromatic acid/H+ symport family MFS transporter
gene-ACG06_RS03505	2.80378	6.98269	1.92652e-103	Ups	rpsJ	30S ribosomal protein S10
gene-ACG06_RS27420	2.79309	6.93114	1.79862e-89	Ups	rimP	ribosome maturation factor RimP
gene-ACG06_RS03720	2.77962	6.8667	9.70232e-47	Ups	fptA	Fe(3+)-pyochelin receptor FptA
gene-ACG06_RS05115	2.76161	6.78153	1.89316e-13	Ups	ACG06_RS05115	sigma-70 family RNA polymerase sigma factor
gene-ACG06_RS11970	2.74363	6.69753	9.73029e-66	Ups	infA	translation initiation factor IF-1
gene-ACG06_RS26890	2.6885	6.44645	1.51008e-32	Ups	ACG06_RS26890	tRNA-Gln
gene-ACG06_RS27425	2.67528	6.38763	8.01856e-36	Ups	ACG06_RS27425	tRNA-Met
gene-ACG06_RS10710	2.67304	6.3777	8.19748e-13	Ups	ACG06_RS10710	tRNA-Ser
gene-ACG06_RS03685	2.66884	6.35916	1.82512e-22	Ups	pchD	pyochelin biosynthesis salicyl-AMP ligase PchD
gene-ACG06_RS17535	2.6439	6.25018	5.01081e-22	Ups	ACG06_RS17535	tRNA-Leu
gene-ACG06_RS33625	2.61882	6.14247	3.80606e-09	Ups	ACG06_RS33625	integrase
gene-ACG06_RS17540	2.61349	6.11981	6.80916e-07	Ups	ACG06_RS17540	tRNA-His
gene-ACG06_RS12560	2.59897	6.05852	2.80985e-62	Ups	ACG06_RS12560	tRNA-Gly
gene-ACG06_RS15315	2.58735	6.00994	1.64391e-38	Ups	ACG06_RS15315	NAD(P)/FAD-dependent oxidoreductase
gene-ACG06_RS02570	2.58088	5.98304	3.32057e-57	Ups	ACG06_RS02570	5-oxoprolinase subunit PxpA
gene-ACG06_RS06955	2.57425	5.95563	9.61075e-08	Ups	ykgO	type B 50S ribosomal protein L36
gene-ACG06_RS26585	2.57323	5.95142	4.98321e-05	Ups	katB	catalase KatB
gene-ACG06_RS28195	2.57294	5.9502	1.60676e-14	Ups	ACG06_RS28195	sigma-70 family RNA polymerase sigma factor
gene-ACG06_RS22155	2.57292	5.95012	5.91879e-11	Ups	ACG06_RS22155	tRNA-Met
gene-ACG06_RS22245	2.56314	5.90994	9.60924e-31	Ups	ACG06_RS22245	tRNA-Arg
gene-ACG06_RS19470	2.5575	5.88685	1.19535e-53	Ups	ACG06_RS19470	MFS transporter
gene-ACG06_RS26005	2.54923	5.85321	1.39956e-23	Ups	merF	mercury resistance system transport protein MerF
gene-ACG06_RS02990	2.54038	5.81744	1.5801e-10	Ups	ACG06_RS02990	tRNA-Ile
gene-ACG06_RS07825	2.53386	5.79119	3.52582e-14	Ups	ACG06_RS07825	RNA polymerase sigma factor
gene-ACG06_RS11895	2.53109	5.78009	3.51886e-90	Ups	ACG06_RS11895	isocitrate lyase
gene-ACG06_RS22425	2.52305	5.74796	2.34923e-08	Ups	phhA	phenylalanine 4-monooxygenase
gene-ACG06_RS03730	2.52172	5.74267	1.21656e-15	Ups	ACG06_RS03730	PepSY domain-containing protein
gene-ACG06_RS22250	2.51869	5.73063	1.54128e-42	Ups	ACG06_RS22250	tRNA-Arg
gene-ACG06_RS02985	2.50685	5.68379	1.33373e-23	Ups	ACG06_RS02985	hypothetical protein
gene-ACG06_RS10275	2.50506	5.67673	8.95869e-45	Ups	ACG06_RS10275	hypothetical protein
gene-ACG06_RS03700	2.48805	5.61018	1.16829e-40	Ups	pchF	pyochelin non-ribosomal peptide synthetase PchF
gene-ACG06_RS25460	2.48745	5.60785	7.92004e-16	Ups	ACG06_RS25460	Fe2+-dependent dioxygenase
gene-ACG06_RS19190	2.46496	5.5211	1.07952e-52	Ups	ACG06_RS19190	DUF262 domain-containing protein
gene-ACG06_RS22460	2.45537	5.48454	1.08082e-07	Ups	hppD	4-hydroxyphenylpyruvate dioxygenase
gene-ACG06_RS20900	2.44982	5.46347	1.25667e-15	Ups	ACG06_RS20900	hypothetical protein
gene-ACG06_RS26325	2.4475	5.45469	1.34704e-61	Ups	rpsT	30S ribosomal protein S20
gene-ACG06_RS09005	2.43358	5.40232	5.82542e-27	Ups	ACG06_RS09005	carbohydrate ABC transporter permease
gene-ACG06_RS24300	2.43	5.38893	2.5124e-41	Ups	ACG06_RS24300	DMT family transporter
gene-ACG06_RS14085	2.42288	5.36241	1.58453e-27	Ups	ACG06_RS14085	PepSY domain-containing protein
gene-ACG06_RS25830	2.41674	5.33963	4.84601e-35	Ups	ACG06_RS25830	hypothetical protein
gene-ACG06_RS21190	2.39979	5.27726	6.08747e-39	Ups	ACG06_RS21190	VF530 family protein
gene-ACG06_RS33065	2.39345	5.25411	7.72434e-16	Ups	ACG06_RS33065	hypothetical protein
gene-ACG06_RS11620	2.39089	5.24482	3.72321e-27	Ups	pfeR	two-component system response regulator PfeR
gene-ACG06_RS03725	2.38562	5.22569	0.0004055	Ups	ACG06_RS03725	protein FptB
gene-ACG06_RS24340	2.37261	5.17875	3.07646e-23	Ups	fppA	type 4b pilus Flp prepilin peptidase
gene-ACG06_RS03705	2.34641	5.08558	3.02974e-21	Ups	pchG	pyochelin biosynthesis thiazoline reductase PchG
gene-ACG06_RS18645	2.32648	5.01581	1.27346e-84	Ups	sdhC	succinate dehydrogenase%2C cytochrome b556 subunit
gene-ACG06_RS16920	2.32344	5.00523	1.64161e-08	Ups	ACG06_RS16920	sigma-70 family RNA polymerase sigma factor
gene-ACG06_RS32600	2.31863	4.98859	3.56063e-42	Ups	ACG06_RS32600	hypothetical protein
gene-ACG06_RS01395	2.31252	4.96752	6.34547e-26	Ups	ACG06_RS01395	tRNA-Arg
gene-ACG06_RS23330	2.30026	4.92548	7.41193e-47	Ups	ACG06_RS23330	tRNA-Gly
gene-ACG06_RS13580	2.28775	4.88294	2.16756e-28	Ups	ACG06_RS13580	hypothetical protein
gene-ACG06_RS24910	2.28495	4.87347	2.15193e-69	Ups	lpxC	UDP-3-O-acyl-N-acetylglucosamine deacetylase
gene-ACG06_RS22980	2.27567	4.84223	1.33047e-41	Ups	prpC	2-methylcitrate synthase
gene-ACG06_RS16425	2.26984	4.82271	3.09471e-39	Ups	fahA	fumarylacetoacetase
gene-ACG06_RS11340	2.26956	4.82175	2.14219e-40	Ups	ACG06_RS11340	hypothetical protein
gene-ACG06_RS31690	2.26882	4.81928	3.09471e-39	Ups	ACG06_RS31690	hypothetical protein
gene-ACG06_RS04160	2.262	4.79656	3.90909e-17	Ups	ACG06_RS04160	DUF2218 domain-containing protein
gene-ACG06_RS12050	2.25952	4.78833	2.46464e-29	Ups	ACG06_RS12050	tRNA-Ser
gene-ACG06_RS21870	2.25456	4.77189	1.23331e-33	Ups	ACG06_RS21870	tRNA-Lys
gene-ACG06_RS19550	2.24823	4.75099	5.10853e-17	Ups	ACG06_RS19550	RNA polymerase sigma factor
gene-ACG06_RS00845	2.24409	4.7374	4.58177e-19	Ups	ACG06_RS00845	hypothetical protein
gene-ACG06_RS03620	2.24214	4.73097	1.29133e-72	Ups	rpsM	30S ribosomal protein S13
gene-ACG06_RS03580	2.23565	4.70975	1.85201e-86	Ups	rpsH	30S ribosomal protein S8
gene-ACG06_RS19215	2.22279	4.66797	8.75967e-47	Ups	ACG06_RS19215	reverse transcriptase/maturase family protein
gene-ACG06_RS17695	2.2226	4.66733	3.51698e-31	Ups	ACG06_RS17695	ATP-dependent zinc protease
gene-ACG06_RS00685	2.21957	4.65754	5.51549e-43	Ups	ACG06_RS00685	alkylphosphonate utilization protein
gene-ACG06_RS31140	2.21932	4.65673	2.8615e-15	Ups	ACG06_RS31140	DUF2388 domain-containing protein
gene-ACG06_RS07475	2.20961	4.62551	0.000599479	Ups	rhlA	3-(3-hydroxydecanoyloxy)decanoate synthase
gene-ACG06_RS27095	2.19843	4.58981	3.4791e-20	Ups	ACG06_RS27095	iron ABC transporter permease
gene-ACG06_RS25200	2.19719	4.58586	1.219e-22	Ups	raiA	ribosome-associated translation inhibitor RaiA
gene-ACG06_RS27525	2.19445	4.57714	1.37833e-70	Ups	ACG06_RS27525	outer membrane protein assembly factor BamE
gene-ACG06_RS09210	2.18941	4.56118	2.76159e-07	Ups	ACG06_RS09210	tRNA-Asn
gene-ACG06_RS11225	2.18854	4.55845	3.36922e-05	Ups	ACG06_RS11225	hypothetical protein
gene-ACG06_RS32420	2.18366	4.54304	4.76496e-33	Ups	ACG06_RS32420	DUF736 family protein
gene-ACG06_RS13190	2.17589	4.51864	2.95336e-16	Ups	ACG06_RS13190	tRNA-Cys
gene-ACG06_RS03015	2.15609	4.45704	1.17237e-33	Ups	rpsU	30S ribosomal protein S21
gene-ACG06_RS11390	2.15393	4.45038	2.01654e-38	Ups	ACG06_RS11390	tRNA-Pro
gene-ACG06_RS11050	2.14398	4.4198	1.88471e-33	Ups	ACG06_RS11050	hypothetical protein
gene-ACG06_RS10630	2.13694	4.39829	0.000646262	Ups	ACG06_RS10630	DUF962 domain-containing protein
gene-ACG06_RS26200	2.10417	4.29949	3.58612e-24	Ups	ACG06_RS26200	tRNA-Lys
gene-ACG06_RS29490	2.10369	4.29809	8.89184e-13	Ups	ACG06_RS29490	tRNA-Phe
gene-ACG06_RS33295	2.09555	4.2739	1.0635e-43	Ups	ACG06_RS33295	hypothetical protein
gene-ACG06_RS16990	2.08936	4.25558	0.00211504	Ups	phzA	phenazine biosynthesis protein PhzA
gene-ACG06_RS25655	2.08261	4.23573	0.000448157	Ups	ACG06_RS25655	hypothetical protein
gene-ACG06_RS13090	2.07299	4.20757	9.10475e-11	Ups	ACG06_RS13090	hypothetical protein
gene-ACG06_RS02250	2.07068	4.20086	8.65137e-53	Ups	ACG06_RS02250	hypothetical protein
gene-ACG06_RS25225	2.06228	4.17646	2.11073e-19	Ups	ACG06_RS25225	superoxide dismutase
gene-ACG06_RS29580	2.05613	4.1587	0.00268627	Ups	ACG06_RS29580	tRNA-Thr
gene-ACG06_RS22455	2.05586	4.15792	1.06586e-26	Ups	ACG06_RS22455	amino acid permease
gene-ACG06_RS09700	2.04582	4.12908	3.21534e-21	Ups	rmf	ribosome modulation factor
gene-ACG06_RS02925	2.04028	4.11326	2.11506e-34	Ups	ACG06_RS02925	DUF805 domain-containing protein
gene-ACG06_RS14190	2.03288	4.09221	3.95493e-45	Ups	ACG06_RS14190	DUF1654 domain-containing protein
gene-ACG06_RS32825	2.03261	4.09143	1.90723e-38	Ups	ACG06_RS32825	hypothetical protein
gene-ACG06_RS25845	2.03251	4.09115	2.37571e-48	Ups	ACG06_RS25845	hypothetical protein
gene-ACG06_RS10420	2.0317	4.08886	8.7118e-25	Ups	mntP	manganese efflux pump MntP
gene-ACG06_RS33470	2.02131	4.05951	2.20441e-14	Ups	ACG06_RS33470	hypothetical protein
gene-ACG06_RS29985	2.01849	4.05161	4.6917e-44	Ups	rho	transcription termination factor Rho
gene-ACG06_RS20985	2.00798	4.02219	4.58622e-08	Ups	ACG06_RS20985	hypothetical protein
gene-ACG06_RS00035	2.0062	4.01723	2.76306e-39	Ups	ACG06_RS00035	SNF2-related protein
gene-ACG06_RS17290	2.00332	4.0092	7.04736e-22	Ups	ACG06_RS17290	DUF1883 domain-containing protein
gene-ACG06_RS25605	2.001	4.00278	2.39311e-15	Ups	ACG06_RS25605	ParA family protein
gene-ACG06_RS26000	1.99937	3.99826	1.57984e-07	Ups	merP	mercury resistance system periplasmic binding protein MerP
gene-ACG06_RS06040	1.99098	3.97508	5.75769e-32	Ups	ACG06_RS06040	hypothetical protein
gene-ACG06_RS14510	1.98842	3.96802	2.35825e-54	Ups	ACG06_RS14510	FAD-binding oxidoreductase
gene-ACG06_RS30240	1.98755	3.96563	3.293e-27	Ups	ACG06_RS30240	accessory factor UbiK family protein
gene-ACG06_RS17900	1.98634	3.96229	1.71721e-30	Ups	ACG06_RS17900	ribonuclease E inhibitor RraB
gene-ACG06_RS26160	1.98392	3.95567	3.83912e-29	Ups	ACG06_RS26160	conjugal transfer protein TraG N-terminal domain-containing protein
gene-ACG06_RS22930	1.97946	3.94347	3.5466e-25	Ups	ACG06_RS22930	hypothetical protein
gene-ACG06_RS03645	1.97733	3.93764	0.0003606	Ups	katA	catalase KatA
gene-ACG06_RS14610	1.96796	3.91214	2.20233e-10	Ups	ACG06_RS14610	ferredoxin family protein
gene-ACG06_RS14055	1.96539	3.90518	7.45553e-07	Ups	ACG06_RS14055	metal ABC transporter permease
gene-ACG06_RS15320	1.96086	3.89295	2.49245e-16	Ups	ACG06_RS15320	alpha/beta hydrolase
gene-ACG06_RS03045	1.95825	3.8859	3.25302e-14	Ups	ACG06_RS03045	DUF4136 domain-containing protein
gene-ACG06_RS33185	1.94684	3.85528	2.32772e-46	Ups	ACG06_RS33185	hypothetical protein
gene-ACG06_RS20035	1.93744	3.83025	7.23345e-28	Ups	lasI	acyl-homoserine-lactone synthase LasI
gene-ACG06_RS09000	1.93738	3.83009	2.64439e-19	Ups	ACG06_RS09000	sugar ABC transporter permease
gene-ACG06_RS20990	1.93543	3.82492	2.23354e-21	Ups	ACG06_RS20990	bacteriocin immunity protein
gene-ACG06_RS29500	1.93312	3.81879	2.91022e-32	Ups	ACG06_RS29500	hypothetical protein
gene-ACG06_RS13080	1.9294	3.80896	2.26608e-09	Ups	ACG06_RS13080	hypothetical protein
gene-ACG06_RS05540	1.92737	3.80362	1.79524e-42	Ups	iscR	Fe-S cluster assembly transcriptional regulator IscR
gene-ACG06_RS00235	1.92073	3.78615	2.63367e-25	Ups	tpsB2	two-partner secretion system transporter TpsB2
gene-ACG06_RS25865	1.91392	3.7683	2.22512e-05	Ups	ACG06_RS25865	hypothetical protein
gene-ACG06_RS09250	1.91268	3.76507	1.69963e-09	Ups	ACG06_RS09250	tRNA-Glu
gene-ACG06_RS29520	1.91254	3.76473	8.00765e-20	Ups	ACG06_RS29520	tRNA-Phe
gene-ACG06_RS25295	1.91056	3.75954	7.42155e-16	Ups	gatC	Asp-tRNA(Asn)/Glu-tRNA(Gln) amidotransferase subunit GatC
gene-ACG06_RS03695	1.90515	3.74548	9.57138e-27	Ups	pchE	pyochelin non-ribosomal peptide synthetase PchE
gene-ACG06_RS22680	1.90302	3.73995	4.46562e-19	Ups	ACG06_RS22680	recombinase family protein
gene-ACG06_RS14070	1.89761	3.72597	2.42186e-05	Ups	ACG06_RS14070	DUF6162 family protein
gene-ACG06_RS27845	1.89025	3.707	1.17472e-22	Ups	ACG06_RS27845	hypothetical protein
gene-ACG06_RS19070	1.88508	3.69373	3.72028e-21	Ups	ACG06_RS19070	multidrug/spermidine efflux SMR transporter subunit MdtJ
gene-ACG06_RS02470	1.88138	3.68427	2.10137e-14	Ups	ACG06_RS02470	RNA polymerase sigma factor
gene-ACG06_RS16430	1.87482	3.66756	7.24166e-45	Ups	maiA	maleylacetoacetate isomerase
gene-ACG06_RS18740	1.87081	3.65739	7.51486e-41	Ups	ACG06_RS18740	HupE/UreJ family protein
gene-ACG06_RS19620	1.86559	3.64417	1.96916e-19	Ups	ACG06_RS19620	ureidoglycolate lyase
gene-ACG06_RS17155	1.85731	3.62331	2.52481e-12	Ups	ACG06_RS17155	hypothetical protein
gene-ACG06_RS25900	1.85058	3.60644	5.98636e-35	Ups	ACG06_RS25900	hypothetical protein
gene-ACG06_RS01110	1.84786	3.59966	3.04061e-22	Ups	mdcE	biotin-independent malonate decarboxylase subunit gamma
gene-ACG06_RS11360	1.83703	3.57275	4.55105e-36	Ups	rpmI	50S ribosomal protein L35
gene-ACG06_RS19065	1.83124	3.55842	1.3788e-28	Ups	ACG06_RS19065	metal-dependent hydrolase
gene-ACG06_RS01100	1.82319	3.53862	0.000563988	Ups	ACG06_RS01100	malonate decarboxylase subunit delta
gene-ACG06_RS03715	1.81469	3.51783	2.10361e-15	Ups	pchI	ABC transporter ATP-binding protein PchI
gene-ACG06_RS03670	1.81426	3.51679	2.07491e-19	Ups	pchA	isochorismate synthase PchA
gene-ACG06_RS14075	1.8111	3.50911	0.00570166	Ups	ACG06_RS14075	hypothetical protein
gene-ACG06_RS19195	1.80069	3.48386	7.1765e-05	Ups	ACG06_RS19195	Arm DNA-binding domain-containing protein
gene-ACG06_RS07615	1.79134	3.46136	1.59874e-16	Ups	ACG06_RS07615	DUF6316 family protein
gene-ACG06_RS22765	1.78644	3.44962	3.12973e-33	Ups	ACG06_RS22765	hypothetical protein
gene-ACG06_RS25755	1.785	3.44618	4.11232e-45	Ups	ACG06_RS25755	hypothetical protein
gene-ACG06_RS01310	1.7829	3.44116	7.17572e-05	Ups	ACG06_RS01310	hypothetical protein
gene-ACG06_RS03425	1.78285	3.44104	4.41563e-05	Ups	ACG06_RS03425	tRNA-Gly
gene-ACG06_RS21735	1.78034	3.43508	0.000109098	Ups	ACG06_RS21735	tRNA-Ser
gene-ACG06_RS33125	1.77556	3.42371	2.50527e-18	Ups	ACG06_RS33125	CdiA family toxin C-terminal domain-containing protein
gene-ACG06_RS11975	1.77481	3.42194	1.0256e-35	Ups	ACG06_RS11975	arginyltransferase
gene-ACG06_RS10720	1.76715	3.40381	2.59845e-52	Ups	efp	elongation factor P
gene-ACG06_RS33475	1.76675	3.40286	8.91511e-05	Ups	ACG06_RS33475	hypothetical protein
gene-ACG06_RS22685	1.76528	3.39939	5.16875e-18	Ups	ACG06_RS22685	helix-turn-helix domain-containing protein
gene-ACG06_RS18720	1.75561	3.37669	1.51826e-24	Ups	ACG06_RS18720	EexN family lipoprotein
gene-ACG06_RS11000	1.75284	3.37022	3.64491e-26	Ups	ACG06_RS11000	STAS domain-containing protein
gene-ACG06_RS14080	1.7511	3.36615	0.00166711	Ups	ACG06_RS14080	hypothetical protein
gene-ACG06_RS13060	1.75109	3.36612	0.00112252	Ups	ACG06_RS13060	DUF3085 domain-containing protein
gene-ACG06_RS25220	1.74777	3.3584	1.96571e-13	Ups	ACG06_RS25220	ZIP family metal transporter
gene-ACG06_RS20225	1.73967	3.3396	1.43173e-10	Ups	cysC	adenylyl-sulfate kinase
gene-ACG06_RS05525	1.73736	3.33425	8.05395e-32	Ups	suhB	inositol-phosphate phosphatase
gene-ACG06_RS29515	1.72889	3.31472	1.9424e-35	Ups	ACG06_RS29515	hypothetical protein
gene-ACG06_RS27090	1.72417	3.30389	3.3833e-26	Ups	ACG06_RS27090	iron ABC transporter substrate-binding protein
gene-ACG06_RS21155	1.72209	3.29914	1.53034e-44	Ups	ACG06_RS21155	magnesium transporter
gene-ACG06_RS16420	1.71688	3.28725	2.45219e-24	Ups	hmgA	homogentisate 1%2C2-dioxygenase
gene-ACG06_RS31240	1.71524	3.2835	4.83855e-12	Ups	ACG06_RS31240	DUF1328 domain-containing protein
gene-ACG06_RS11235	1.71404	3.28079	1.41578e-29	Ups	ACG06_RS11235	hypothetical protein
gene-ACG06_RS32065	1.71389	3.28044	1.09798e-38	Ups	tviB	Vi polysaccharide biosynthesis UDP-N-acetylglucosamine C-6 dehydrogenase TviB
gene-ACG06_RS25050	1.71187	3.27586	2.82053e-38	Ups	rplM	50S ribosomal protein L13
gene-ACG06_RS20045	1.71164	3.27533	4.93616e-36	Ups	lasR	transcriptional regulator LasR
gene-ACG06_RS25750	1.70602	3.26261	1.37351e-26	Ups	ACG06_RS25750	cold-shock protein
gene-ACG06_RS03420	1.70392	3.25786	1.53166e-31	Ups	ACG06_RS03420	tRNA-Tyr
gene-ACG06_RS25075	1.70065	3.25047	1.4241e-32	Ups	zapE	cell division protein ZapE
gene-ACG06_RS14065	1.69952	3.24793	2.71379e-05	Ups	ACG06_RS14065	metal ABC transporter substrate-binding protein
gene-ACG06_RS12650	1.69895	3.24665	6.76064e-45	Ups	ACG06_RS12650	Cu(+)/Ag(+) sensor histidine kinase
gene-ACG06_RS04030	1.695	3.23778	1.18858e-20	Ups	ACG06_RS04030	DNA adenine methylase
gene-ACG06_RS25235	1.69332	3.23401	4.35371e-19	Ups	fumC	class II fumarate hydratase FumC
gene-ACG06_RS25915	1.69313	3.23358	4.08682e-20	Ups	ACG06_RS25915	hypothetical protein
gene-ACG06_RS01105	1.69181	3.23061	1.05332e-16	Ups	ACG06_RS01105	biotin-independent malonate decarboxylase subunit beta
gene-ACG06_RS33150	1.69179	3.23058	0.00106626	Ups	ACG06_RS33150	hypothetical protein
gene-ACG06_RS33290	1.68725	3.22043	3.99854e-24	Ups	ACG06_RS33290	hypothetical protein
gene-ACG06_RS22255	1.68251	3.20986	6.8204e-20	Ups	ACG06_RS22255	tRNA-Ser
gene-ACG06_RS25840	1.67649	3.19649	5.69934e-05	Ups	ACG06_RS25840	hypothetical protein
gene-ACG06_RS14120	1.67607	3.19557	0.00259054	Ups	ACG06_RS14120	formylglycine-generating enzyme family protein
gene-ACG06_RS27385	1.67051	3.18326	0.00414468	Ups	ACG06_RS27385	BON domain-containing protein
gene-ACG06_RS19465	1.66919	3.18036	3.1234e-08	Ups	cyoA	ubiquinol oxidase subunit II
gene-ACG06_RS14970	1.66689	3.17529	2.88569e-19	Ups	ACG06_RS14970	hypothetical protein
gene-ACG06_RS15325	1.6651	3.17137	6.42436e-06	Ups	ACG06_RS15325	iron-containing alcohol dehydrogenase
gene-ACG06_RS02000	1.66287	3.16646	7.61018e-08	Ups	thiS	sulfur carrier protein ThiS
gene-ACG06_RS15210	1.66267	3.16602	2.74755e-16	Ups	ACG06_RS15210	hypothetical protein
gene-ACG06_RS03450	1.6604	3.16105	5.90404e-39	Ups	nusG	transcription termination/antitermination protein NusG
gene-ACG06_RS31640	1.6601	3.16038	3.39677e-17	Ups	ACG06_RS31640	F0F1 ATP synthase subunit I
gene-ACG06_RS32125	1.65837	3.15661	0.00103511	Ups	ACG06_RS32125	hypothetical protein
gene-ACG06_RS17530	1.65735	3.15436	3.2038e-10	Ups	ACG06_RS17530	tRNA-His
gene-ACG06_RS21950	1.65711	3.15385	3.43021e-11	Ups	ACG06_RS21950	cold-shock protein
gene-ACG06_RS16795	1.6538	3.14662	0.0117105	Ups	ACG06_RS16795	DUF2840 domain-containing protein
gene-ACG06_RS32515	1.6484	3.13485	6.08747e-39	Ups	ACG06_RS32515	SIR2 family protein
gene-ACG06_RS07955	1.64612	3.1299	2.07226e-14	Ups	amrZ	transcriptional regulator AmrZ
gene-ACG06_RS13990	1.64467	3.12676	3.40792e-06	Ups	ACG06_RS13990	hypothetical protein
gene-ACG06_RS22435	1.64348	3.12418	2.19233e-38	Ups	ACG06_RS22435	aspartate/tyrosine/aromatic aminotransferase
gene-ACG06_RS14105	1.63592	3.10785	9.16468e-28	Ups	ACG06_RS14105	TonB-dependent siderophore receptor
gene-ACG06_RS22430	1.62671	3.08807	1.345e-32	Ups	ACG06_RS22430	4a-hydroxytetrahydrobiopterin dehydratase
gene-ACG06_RS25855	1.62363	3.08149	1.36632e-15	Ups	ACG06_RS25855	DUF3275 family protein
gene-ACG06_RS18725	1.61958	3.07287	1.75027e-17	Ups	ACG06_RS18725	LysR family transcriptional regulator
gene-ACG06_RS25205	1.61683	3.067	1.63162e-31	Ups	ptsN	PTS IIA-like nitrogen regulatory protein PtsN
gene-ACG06_RS27230	1.61596	3.06515	8.09255e-14	Ups	ACG06_RS27230	hemin-degrading factor
gene-ACG06_RS09145	1.60552	3.04305	1.85665e-26	Ups	ACG06_RS09145	Wzz/FepE/Etk N-terminal domain-containing protein
gene-ACG06_RS25625	1.60071	3.03293	4.29089e-06	Ups	ACG06_RS25625	hypothetical protein
gene-ACG06_RS22000	1.60052	3.03252	0.000168979	Ups	ACG06_RS22000	hypothetical protein
gene-ACG06_RS28980	1.59892	3.02916	7.71337e-45	Ups	rpmE	50S ribosomal protein L31
gene-ACG06_RS25875	1.59338	3.01755	1.50355e-14	Ups	ACG06_RS25875	hypothetical protein
gene-ACG06_RS22070	1.59286	3.01646	0.000453356	Ups	ACG06_RS22070	hypothetical protein
gene-ACG06_RS24040	1.59219	3.01506	2.36814e-07	Ups	toxR	toxA transcriptional regulator ToxR
gene-ACG06_RS25910	1.5921	3.01488	5.12545e-32	Ups	ACG06_RS25910	VWA domain-containing protein
gene-ACG06_RS32945	1.59201	3.01468	2.08892e-31	Ups	ACG06_RS32945	ImmA/IrrE family metallo-endopeptidase
gene-ACG06_RS13295	1.59034	3.01121	1.94019e-14	Ups	ACG06_RS13295	hypothetical protein
gene-ACG06_RS06845	1.5903	3.01111	5.45752e-32	Ups	rpoS	RNA polymerase sigma factor RpoS
gene-ACG06_RS09165	1.58808	3.00649	6.37584e-26	Ups	ACG06_RS09165	oligosaccharide flippase family protein
gene-ACG06_RS22945	1.58808	3.00648	0.0255786	Ups	ACG06_RS22945	DUF3325 domain-containing protein
gene-ACG06_RS29495	1.58469	2.99942	5.37676e-22	Ups	ACG06_RS29495	site-specific integrase
gene-ACG06_RS25230	1.58262	2.99513	6.53423e-06	Ups	ACG06_RS25230	hypothetical protein
gene-ACG06_RS25610	1.57702	2.98353	2.1241e-06	Ups	ACG06_RS25610	hypothetical protein
gene-ACG06_RS22120	1.57508	2.97952	2.42821e-14	Ups	pirR	response regulator transcription factor PirR
gene-ACG06_RS25515	1.57338	2.97601	1.29641e-27	Ups	ACG06_RS25515	O-antigen ligase family protein
gene-ACG06_RS08070	1.57277	2.97475	8.85061e-35	Ups	ACG06_RS08070	oligosaccharide repeat unit polymerase
gene-ACG06_RS32180	1.57078	2.97064	3.56417e-17	Ups	ACG06_RS32180	LysR substrate-binding domain-containing protein
gene-ACG06_RS18790	1.57006	2.96917	1.71294e-14	Ups	ACG06_RS18790	AAA family ATPase
gene-ACG06_RS24730	1.56891	2.96681	2.95348e-12	Ups	ACG06_RS24730	c-type cytochrome
gene-ACG06_RS04465	1.56389	2.95649	4.934e-17	Ups	ACG06_RS04465	DedA family protein
gene-ACG06_RS21300	1.5634	2.9555	3.37388e-25	Ups	ACG06_RS21300	flagellin
gene-ACG06_RS11245	1.56058	2.94972	2.08229e-08	Ups	ACG06_RS11245	PACE efflux transporter
gene-ACG06_RS19150	1.55997	2.94848	2.41458e-28	Ups	ACG06_RS19150	GntR family transcriptional regulator
gene-ACG06_RS25835	1.55838	2.94523	1.55667e-14	Ups	ACG06_RS25835	STY4534 family ICE replication protein
gene-ACG06_RS04780	1.55803	2.94452	2.05493e-23	Ups	ACG06_RS04780	DUF2788 domain-containing protein
gene-ACG06_RS03485	1.55768	2.94381	4.91102e-35	Ups	rpsL	30S ribosomal protein S12
gene-ACG06_RS30250	1.5569	2.94221	8.69899e-29	Ups	betT	choline BCCT transporter BetT
gene-ACG06_RS14165	1.55636	2.94111	3.96332e-15	Ups	ACG06_RS14165	SidA/IucD/PvdA family monooxygenase
gene-ACG06_RS19055	1.55271	2.93368	1.10623e-31	Ups	anr	transcriptional regulator Anr
gene-ACG06_RS26380	1.55004	2.92825	2.1475e-21	Ups	ACG06_RS26380	TIGR00645 family protein
gene-ACG06_RS17550	1.54166	2.9113	2.49276e-20	Ups	folD	bifunctional methylenetetrahydrofolate dehydrogenase/methenyltetrahydrofolate cyclohydrolase FolD
gene-ACG06_RS18800	1.54007	2.90809	0.00591313	Ups	ACG06_RS18800	helix-turn-helix domain-containing protein
gene-ACG06_RS29380	1.53499	2.89786	8.00765e-20	Ups	ACG06_RS29380	rhodanese-like domain-containing protein
gene-ACG06_RS03960	1.53457	2.89702	2.24685e-08	Ups	ACG06_RS03960	DUF1320 domain-containing protein
gene-ACG06_RS11210	1.53438	2.89663	0.00918645	Ups	ACG06_RS11210	hypothetical protein
gene-ACG06_RS14800	1.53117	2.89021	1.32797e-36	Ups	ptxS	transcriptional regulator PtxS
gene-ACG06_RS16820	1.53115	2.89015	1.19866e-22	Ups	ACG06_RS16820	PAS domain-containing methyl-accepting chemotaxis protein
gene-ACG06_RS01095	1.53095	2.88977	1.41963e-12	Ups	ACG06_RS01095	triphosphoribosyl-dephospho-CoA synthase
gene-ACG06_RS16625	1.52812	2.8841	0.000207894	Ups	ACG06_RS16625	phosphoethanolamine--lipid A transferase
gene-ACG06_RS33325	1.52633	2.88053	3.89724e-30	Ups	ACG06_RS33325	hypothetical protein
gene-ACG06_RS25880	1.5193	2.86651	2.4045e-23	Ups	ACG06_RS25880	class I SAM-dependent methyltransferase
gene-ACG06_RS20265	1.51877	2.86547	7.2612e-13	Ups	ACG06_RS20265	glycosyltransferase family 4 protein
gene-ACG06_RS09160	1.51856	2.86505	4.78861e-36	Ups	ACG06_RS09160	NAD-dependent epimerase/dehydratase family protein
gene-ACG06_RS25690	1.51407	2.85615	0.045231	Ups	ACG06_RS25690	Arc family DNA-binding protein
gene-ACG06_RS10170	1.51269	2.85342	2.57155e-29	Ups	ACG06_RS10170	TetR/AcrR family transcriptional regulator
gene-ACG06_RS00005	1.51225	2.85254	0.0014191	Ups	dnaA	chromosomal replication initiator protein DnaA
gene-ACG06_RS09015	1.50867	2.84547	1.25727e-12	Ups	oprB	carbohydrate porin OprB
gene-ACG06_RS14045	1.50851	2.84516	4.97575e-05	Ups	ACG06_RS14045	thioesterase II family protein
gene-ACG06_RS11720	1.50723	2.84263	9.51903e-21	Ups	mvaU	transcriptional regulator MvaU
gene-ACG06_RS17345	1.50704	2.84226	6.69178e-31	Ups	ACG06_RS17345	phosphoglycerate mutase family protein
gene-ACG06_RS30010	1.50492	2.83808	3.59101e-31	Ups	ACG06_RS30010	DedA family protein
gene-ACG06_RS13175	1.5042	2.83668	1.68453e-19	Ups	ACG06_RS13175	DUF305 domain-containing protein
gene-ACG06_RS25470	1.50414	2.83655	1.11412e-07	Ups	ACG06_RS25470	phosphoethanolamine transferase CptA
gene-ACG06_RS11105	1.50166	2.83169	4.85914e-15	Ups	ACG06_RS11105	PA2779 family protein
gene-ACG06_RS17865	1.4997	2.82785	9.37607e-11	Ups	ACG06_RS17865	AEC family transporter
gene-ACG06_RS00090	1.4994	2.82725	4.63968e-14	Ups	ACG06_RS00090	PilZ domain-containing protein
gene-ACG06_RS02345	1.49543	2.81948	3.62582e-17	Ups	ACG06_RS02345	acyl-CoA thioesterase
gene-ACG06_RS08065	1.49434	2.81735	1.20959e-08	Ups	ACG06_RS08065	tRNA-Arg
gene-ACG06_RS15260	1.49384	2.81637	4.08682e-20	Ups	ACG06_RS15260	hypothetical protein
gene-ACG06_RS04300	1.49337	2.81546	5.79771e-10	Ups	ACG06_RS04300	DUF2796 domain-containing protein
gene-ACG06_RS14110	1.49055	2.80995	1.47044e-07	Ups	ACG06_RS14110	cyclic peptide export ABC transporter
gene-ACG06_RS19455	1.48552	2.80019	0.00173619	Ups	cyoC	cytochrome o ubiquinol oxidase subunit III
gene-ACG06_RS22705	1.4836	2.79646	1.57567e-30	Ups	ACG06_RS22705	hypothetical protein
gene-ACG06_RS28720	1.48341	2.79609	6.03552e-22	Ups	msbA	lipid A export permease/ATP-binding protein MsbA
gene-ACG06_RS26045	1.48201	2.79338	3.56666e-18	Ups	ACG06_RS26045	OsmC family protein
gene-ACG06_RS22990	1.48106	2.79154	4.26187e-21	Ups	prpF	2-methylaconitate cis-trans isomerase PrpF
gene-ACG06_RS11900	1.47443	2.77873	5.16611e-23	Ups	ACG06_RS11900	secretin
gene-ACG06_RS18640	1.47285	2.77569	4.39538e-12	Ups	sdhD	succinate dehydrogenase%2C hydrophobic membrane anchor protein
gene-ACG06_RS29505	1.46881	2.76793	3.5086e-28	Ups	ACG06_RS29505	AAA family ATPase
gene-ACG06_RS11125	1.46728	2.765	0.00481053	Ups	ACG06_RS11125	tRNA-Val
gene-ACG06_RS25870	1.46639	2.7633	0.00464308	Ups	ACG06_RS25870	hypothetical protein
gene-ACG06_RS22180	1.46323	2.75725	2.83848e-18	Ups	ACG06_RS22180	cytochrome b
gene-ACG06_RS07480	1.46322	2.75723	0.0152213	Ups	ACG06_RS07480	glycosyltransferase
gene-ACG06_RS29575	1.46288	2.75659	1.1001e-14	Ups	ACG06_RS29575	DHA2 family efflux MFS transporter permease subunit
gene-ACG06_RS25645	1.46282	2.75647	1.93144e-14	Ups	dnaB	replicative DNA helicase
gene-ACG06_RS12625	1.46257	2.75598	7.01198e-12	Ups	ACG06_RS12625	DUF2933 domain-containing protein
gene-ACG06_RS08995	1.46187	2.75465	6.80993e-16	Ups	ACG06_RS08995	ABC transporter substrate-binding protein
gene-ACG06_RS03855	1.45971	2.75052	6.78911e-06	Ups	ACG06_RS03855	hypothetical protein
gene-ACG06_RS11540	1.45594	2.74334	1.83284e-07	Ups	tse2	type VI secretion system effector Tse2
gene-ACG06_RS22760	1.45495	2.74148	3.08142e-26	Ups	ACG06_RS22760	phospholipase D family protein
gene-ACG06_RS00580	1.45492	2.74141	0.00096485	Ups	ACG06_RS00580	cytochrome c oxidase assembly protein
gene-ACG06_RS16340	1.4546	2.7408	3.19075e-37	Ups	ACG06_RS16340	VOC family protein
gene-ACG06_RS27440	1.4546	2.7408	8.06555e-23	Ups	tpiA	triose-phosphate isomerase
gene-ACG06_RS13970	1.4544	2.74042	0.000790345	Ups	pvdS	pyoverdine signaling pathway sigma factor PvdS
gene-ACG06_RS32415	1.45438	2.74039	1.45288e-17	Ups	ACG06_RS32415	hypothetical protein
gene-ACG06_RS17545	1.45351	2.73874	5.56757e-20	Ups	ACG06_RS17545	tRNA-Arg
gene-ACG06_RS14240	1.45175	2.7354	2.23107e-19	Ups	ACG06_RS14240	hypothetical protein
gene-ACG06_RS33590	1.45168	2.73526	4.48957e-08	Ups	rsaL	quorum-sensing transcriptional regulator RsaL
gene-ACG06_RS09255	1.45088	2.73376	8.91093e-08	Ups	ACG06_RS09255	tRNA-Ala
gene-ACG06_RS08890	1.44163	2.71627	3.52582e-14	Ups	ACG06_RS08890	TrkH family potassium uptake protein
gene-ACG06_RS26895	1.44126	2.71557	5.12354e-26	Ups	ACG06_RS26895	ribose-phosphate pyrophosphokinase
gene-ACG06_RS16925	1.43889	2.71111	0.0140297	Ups	ACG06_RS16925	FecR family protein
gene-ACG06_RS24455	1.43778	2.70904	6.20235e-18	Ups	ACG06_RS24455	hypothetical protein
gene-ACG06_RS22770	1.43321	2.70047	8.80169e-29	Ups	ACG06_RS22770	AAA family ATPase
gene-ACG06_RS14965	1.43079	2.69595	1.49326e-16	Ups	vqsM	HTH-type transcriptional regulator VqsM
gene-ACG06_RS06220	1.42996	2.69439	2.01308e-28	Ups	adk	adenylate kinase
gene-ACG06_RS26780	1.42893	2.69247	1.48385e-05	Ups	ACG06_RS26780	spore coat U domain-containing protein
gene-ACG06_RS21775	1.42813	2.69097	1.55532e-08	Ups	ACG06_RS21775	sulfurtransferase TusA family protein
gene-ACG06_RS19635	1.42526	2.68563	4.06587e-11	Ups	ACG06_RS19635	type VI secretion system tip protein VgrG
gene-ACG06_RS25445	1.42152	2.67868	2.24773e-18	Ups	lpxO	lipid A hydroxylase LpxO
gene-ACG06_RS24030	1.42126	2.67819	1.14239e-08	Ups	ACG06_RS24030	antibiotic biosynthesis monooxygenase
gene-ACG06_RS17720	1.41681	2.66994	9.32616e-07	Ups	ACG06_RS17720	transporter
gene-ACG06_RS20865	1.41661	2.66957	0.0333753	Ups	ACG06_RS20865	chaperone NapD
gene-ACG06_RS23255	1.41654	2.66945	2.18196e-10	Ups	ACG06_RS23255	potassium channel family protein
gene-ACG06_RS03975	1.41442	2.66553	1.7317e-08	Ups	ACG06_RS03975	hypothetical protein
gene-ACG06_RS11335	1.41321	2.6633	4.90974e-17	Ups	ACG06_RS11335	hypothetical protein
gene-ACG06_RS08590	1.40606	2.65012	1.09003e-28	Ups	ACG06_RS08590	cold-shock protein
gene-ACG06_RS20260	1.40359	2.64559	1.87046e-17	Ups	ACG06_RS20260	ABC transporter ATP-binding protein
gene-ACG06_RS17565	1.40246	2.64352	8.915e-13	Ups	ACG06_RS17565	peptidylprolyl isomerase
gene-ACG06_RS20780	1.40093	2.64073	1.89316e-13	Ups	ttcA	tRNA 2-thiocytidine(32) synthetase TtcA
gene-ACG06_RS25860	1.39966	2.6384	1.37517e-09	Ups	ACG06_RS25860	hypothetical protein
gene-ACG06_RS13045	1.39821	2.63574	0.00176726	Ups	ACG06_RS13045	hypothetical protein
gene-ACG06_RS18730	1.39173	2.62393	2.40135e-14	Ups	ACG06_RS18730	hypothetical protein
gene-ACG06_RS30835	1.39059	2.62186	1.58891e-10	Ups	ACG06_RS30835	helix-turn-helix transcriptional regulator
gene-ACG06_RS31685	1.39028	2.62129	3.43421e-08	Ups	rpmH	50S ribosomal protein L34
gene-ACG06_RS26055	1.38888	2.61875	8.09072e-19	Ups	ACG06_RS26055	TetR/AcrR family transcriptional regulator
gene-ACG06_RS02355	1.38713	2.61557	2.04508e-20	Ups	ACG06_RS02355	nodulation protein NfeD
gene-ACG06_RS31060	1.38418	2.61024	2.51138e-15	Ups	ACG06_RS31060	DUF1127 domain-containing protein
gene-ACG06_RS03845	1.38262	2.60741	1.55598e-05	Ups	ACG06_RS03845	AAA family ATPase
gene-ACG06_RS24005	1.38166	2.60567	6.94514e-16	Ups	ACG06_RS24005	hypothetical protein
gene-ACG06_RS27310	1.37919	2.60121	0.0306801	Ups	ACG06_RS27310	hypothetical protein
gene-ACG06_RS31565	1.3785	2.59998	4.27303e-21	Ups	cfaB	C17 cyclopropane fatty acid synthase CfaB
gene-ACG06_RS07490	1.37823	2.59948	4.0869e-08	Ups	rhlI	acyl-homoserine-lactone synthase
gene-ACG06_RS14060	1.37666	2.59666	4.31181e-06	Ups	ACG06_RS14060	metal ABC transporter ATP-binding protein
gene-ACG06_RS20995	1.37433	2.59247	2.91036e-23	Ups	ACG06_RS20995	S-type pyocin domain-containing protein
gene-ACG06_RS22065	1.37249	2.58917	6.93887e-05	Ups	ACG06_RS22065	hypothetical protein
gene-ACG06_RS31100	1.36548	2.57662	1.64351e-26	Ups	rmd	GDP-6-deoxy-D-mannose reductase
gene-ACG06_RS12520	1.36496	2.57568	3.22906e-08	Ups	vqsR	transcriptional regulator VqsR
gene-ACG06_RS33305	1.36452	2.57491	1.60521e-18	Ups	ACG06_RS33305	hypothetical protein
gene-ACG06_RS28425	1.36387	2.57374	3.99102e-18	Ups	ACG06_RS28425	DUF2065 domain-containing protein
gene-ACG06_RS21420	1.3609	2.56845	4.03275e-20	Ups	livH	high-affinity branched-chain amino acid ABC transporter permease LivH
gene-ACG06_RS33200	1.35719	2.56185	3.25816e-18	Ups	ACG06_RS33200	hypothetical protein
gene-ACG06_RS23835	1.35602	2.55978	5.18597e-06	Ups	ACG06_RS23835	phage tail sheath protein
gene-ACG06_RS32875	1.35345	2.55522	2.25485e-15	Ups	ACG06_RS32875	ATP-binding protein
gene-ACG06_RS19460	1.35279	2.55405	1.1707e-09	Ups	cyoB	cytochrome o ubiquinol oxidase subunit I
gene-ACG06_RS13370	1.3509	2.55071	1.19006e-07	Ups	ACG06_RS13370	LysR family transcriptional regulator
gene-ACG06_RS16000	1.34854	2.54653	0.00749314	Ups	ACG06_RS16000	MFS transporter
gene-ACG06_RS05110	1.34692	2.54369	9.77312e-06	Ups	ACG06_RS05110	FecR family protein
gene-ACG06_RS16785	1.34552	2.54122	4.59281e-18	Ups	ACG06_RS16785	hypothetical protein
gene-ACG06_RS15010	1.3447	2.53977	5.03171e-08	Ups	ACG06_RS15010	hypothetical protein
gene-ACG06_RS19625	1.34392	2.5384	1.8093e-17	Ups	ACG06_RS19625	urate hydroxylase PuuD
gene-ACG06_RS33465	1.34267	2.5362	0.0206053	Ups	ACG06_RS33465	DUF3649 domain-containing protein
gene-ACG06_RS32805	1.34233	2.53561	0.0153361	Ups	ACG06_RS32805	helicase
gene-ACG06_RS26210	1.34202	2.53506	0.000140078	Ups	ACG06_RS26210	tRNA-Asn
gene-ACG06_RS26170	1.34173	2.53455	6.08095e-17	Ups	ACG06_RS26170	type II toxin-antitoxin system RelE/ParE family toxin
gene-ACG06_RS24795	1.34087	2.53304	3.89126e-24	Ups	crcB	fluoride efflux transporter CrcB
gene-ACG06_RS01120	1.34058	2.53254	3.75241e-14	Ups	mdcH	malonate decarboxylase subunit epsilon
gene-ACG06_RS03940	1.34011	2.5317	1.55117e-10	Ups	ACG06_RS03940	phage protease
gene-ACG06_RS03155	1.33956	2.53075	2.06307e-11	Ups	rpe	ribulose-phosphate 3-epimerase
gene-ACG06_RS06030	1.33851	2.5289	6.14095e-10	Ups	lasB	M4 family elastase LasB
gene-ACG06_RS33215	1.33352	2.52017	1.14966e-15	Ups	ACG06_RS33215	hypothetical protein
gene-ACG06_RS02335	1.33307	2.51938	1.23017e-10	Ups	ACG06_RS02335	acyl-CoA dehydrogenase
gene-ACG06_RS03950	1.32818	2.51085	1.69565e-11	Ups	ACG06_RS03950	Mu-like prophage major head subunit gpT family protein
gene-ACG06_RS09410	1.3281	2.51071	1.49252e-19	Ups	xcpP	type II secretion system protein N
gene-ACG06_RS15240	1.32773	2.51007	6.44013e-13	Ups	ACG06_RS15240	fumarylacetoacetate hydrolase family protein
gene-ACG06_RS19445	1.32534	2.50592	8.2428e-09	Ups	cyoE	heme o synthase
gene-ACG06_RS11615	1.32438	2.50425	1.70725e-10	Ups	pfeS	two-component system sensor histidine kinase PfeS
gene-ACG06_RS07035	1.32411	2.50378	1.49503e-08	Ups	glpD	glycerol-3-phosphate dehydrogenase
gene-ACG06_RS18735	1.32321	2.50222	8.09255e-14	Ups	ACG06_RS18735	hypothetical protein
gene-ACG06_RS17480	1.32173	2.49966	8.11612e-06	Ups	ACG06_RS17480	tRNA-Asp
gene-ACG06_RS27430	1.32173	2.49966	0.00111504	Ups	ACG06_RS27430	tRNA-Leu
gene-ACG06_RS20055	1.32142	2.49913	1.45624e-09	Ups	ACG06_RS20055	acetyltransferase
gene-ACG06_RS25965	1.32007	2.49678	3.33484e-11	Ups	ACG06_RS25965	UvrD-helicase domain-containing protein
gene-ACG06_RS16630	1.31581	2.48941	1.31321e-08	Ups	brnQ	branched-chain amino acid transport system II carrier protein
gene-ACG06_RS25700	1.31383	2.486	2.38394e-05	Ups	ACG06_RS25700	DUF2857 domain-containing protein
gene-ACG06_RS18760	1.31185	2.4826	2.53245e-25	Ups	ACG06_RS18760	M56 family metallopeptidase
gene-ACG06_RS29870	1.31148	2.48196	3.61346e-19	Ups	ACG06_RS29870	extracellular solute-binding protein
gene-ACG06_RS03455	1.30837	2.47662	1.16451e-31	Ups	rplK	50S ribosomal protein L11
gene-ACG06_RS13240	1.30772	2.4755	1.18333e-16	Ups	ACG06_RS13240	two-component system response regulator
gene-ACG06_RS23010	1.30517	2.47113	8.87579e-17	Ups	ACG06_RS23010	amino acid permease
gene-ACG06_RS02360	1.303	2.46742	1.56293e-11	Ups	ACG06_RS02360	slipin family protein
gene-ACG06_RS24695	1.30251	2.46657	7.67756e-17	Ups	ACG06_RS24695	ACT domain-containing protein
gene-ACG06_RS23860	1.30237	2.46633	1.90025e-06	Ups	ACG06_RS23860	phage late control D family protein
gene-ACG06_RS18850	1.3009	2.46382	1.2316e-10	Ups	ACG06_RS18850	MFS transporter
gene-ACG06_RS09905	1.29926	2.46102	1.53346e-14	Ups	ACG06_RS09905	hypothetical protein
gene-ACG06_RS08415	1.29745	2.45793	1.58778e-26	Ups	fadD1	long-chain-fatty-acid--CoA ligase FadD1
gene-ACG06_RS04710	1.29688	2.45696	3.23478e-12	Ups	ACG06_RS04710	DUF1820 family protein
gene-ACG06_RS33015	1.29666	2.45659	0.0201599	Ups	ACG06_RS33015	hypothetical protein
gene-ACG06_RS25615	1.29458	2.45306	0.000683388	Ups	ACG06_RS25615	hypothetical protein
gene-ACG06_RS09715	1.2917	2.44816	2.25818e-18	Ups	ACG06_RS09715	YggL family protein
gene-ACG06_RS04230	1.29084	2.4467	0.00249902	Ups	ACG06_RS04230	hypothetical protein
gene-ACG06_RS17495	1.28922	2.44395	1.91902e-17	Ups	clpX	ATP-dependent Clp protease ATP-binding subunit ClpX
gene-ACG06_RS22995	1.28902	2.44362	1.98398e-13	Ups	prpD	2-methylcitrate dehydratase
gene-ACG06_RS17815	1.28701	2.44022	2.59908e-07	Ups	ACG06_RS17815	hypothetical protein
gene-ACG06_RS15290	1.28547	2.43761	5.20411e-08	Ups	ACG06_RS15290	DUF1329 domain-containing protein
gene-ACG06_RS12895	1.28152	2.43095	7.94059e-14	Ups	ACG06_RS12895	TIGR03750 family conjugal transfer protein
gene-ACG06_RS21185	1.28052	2.42927	3.09273e-12	Ups	ACG06_RS21185	hypothetical protein
gene-ACG06_RS00575	1.27909	2.42687	1.45225e-12	Ups	ctaD	cytochrome c oxidase subunit I
gene-ACG06_RS33460	1.27883	2.42642	4.39868e-15	Ups	ACG06_RS33460	hypothetical protein
gene-ACG06_RS07350	1.27555	2.4209	6.33307e-11	Ups	ACG06_RS07350	argininosuccinate synthase
gene-ACG06_RS05580	1.27452	2.41919	1.25029e-28	Ups	ndk	nucleoside-diphosphate kinase
gene-ACG06_RS32490	1.27022	2.41199	1.55135e-12	Ups	ACG06_RS32490	metal-sensing transcriptional repressor
gene-ACG06_RS00655	1.26943	2.41066	2.42263e-12	Ups	ACG06_RS00655	aegerolysin family protein
gene-ACG06_RS02330	1.26855	2.4092	4.86651e-15	Ups	ACG06_RS02330	CoA transferase
gene-ACG06_RS02040	1.26855	2.4092	4.41514e-10	Ups	ACG06_RS02040	DUF4426 domain-containing protein
gene-ACG06_RS15295	1.26604	2.40501	1.99452e-05	Ups	ACG06_RS15295	hypothetical protein
gene-ACG06_RS31515	1.26514	2.40351	0.00216311	Ups	dksA	RNA polymerase-binding protein DksA
gene-ACG06_RS33230	1.26203	2.39833	1.21592e-05	Ups	ACG06_RS33230	hypothetical protein
gene-ACG06_RS21850	1.25757	2.39093	1.075e-08	Ups	ACG06_RS21850	Hpt domain-containing protein
gene-ACG06_RS21945	1.25639	2.38898	0.00305523	Ups	ACG06_RS21945	DNA starvation/stationary phase protection protein
gene-ACG06_RS17300	1.25417	2.3853	8.56766e-10	Ups	ACG06_RS17300	DUF2970 domain-containing protein
gene-ACG06_RS32165	1.25402	2.38506	6.00029e-20	Ups	ACG06_RS32165	acyltransferase
gene-ACG06_RS33145	1.25351	2.38421	0.00350473	Ups	ACG06_RS33145	hypothetical protein
gene-ACG06_RS23715	1.25183	2.38143	6.79915e-09	Ups	ACG06_RS23715	zinc metalloprotease HtpX
gene-ACG06_RS03675	1.25172	2.38125	0.0262896	Ups	pchB	isochorismate lyase PchB
gene-ACG06_RS08045	1.25164	2.38111	1.17635e-05	Ups	ACG06_RS08045	tRNA-Arg
gene-ACG06_RS13170	1.24975	2.37801	1.27154e-07	Ups	ACG06_RS13170	hypothetical protein
gene-ACG06_RS00570	1.24973	2.37797	3.01498e-19	Ups	coxB	cytochrome c oxidase subunit II
gene-ACG06_RS09180	1.24961	2.37777	8.23632e-19	Ups	ACG06_RS09180	glycosyltransferase
gene-ACG06_RS12910	1.24849	2.37592	0.000846014	Ups	ACG06_RS12910	RAQPRD family integrative conjugative element protein
gene-ACG06_RS21790	1.24632	2.37236	1.11515e-12	Ups	mvfR	virulence factor transcriptional regulator MvfR
gene-ACG06_RS14505	1.24507	2.37031	2.69321e-09	Ups	ACG06_RS14505	cupin domain-containing protein
gene-ACG06_RS33350	1.24396	2.36848	0.000115679	Ups	ACG06_RS33350	hypothetical protein
gene-ACG06_RS16295	1.24363	2.36793	2.68754e-11	Ups	ACG06_RS16295	siderophore-interacting protein
gene-ACG06_RS01170	1.24221	2.3656	2.27009e-11	Ups	ACG06_RS01170	aldolase
gene-ACG06_RS21880	1.24016	2.36225	2.37706e-10	Ups	queE	7-carboxy-7-deazaguanine synthase QueE
gene-ACG06_RS07375	1.23703	2.35712	0.00065579	Ups	ACG06_RS07375	heavy-metal-associated domain-containing protein
gene-ACG06_RS11260	1.23402	2.35222	1.32978e-10	Ups	ACG06_RS11260	DUF2789 domain-containing protein
gene-ACG06_RS24325	1.23267	2.35002	1.08271e-17	Ups	ACG06_RS24325	inorganic phosphate transporter
gene-ACG06_RS12600	1.22921	2.34438	3.27286e-13	Ups	ACG06_RS12600	LysR family transcriptional regulator
gene-ACG06_RS18745	1.22791	2.34228	6.76085e-18	Ups	ACG06_RS18745	CusA/CzcA family heavy metal efflux RND transporter
gene-ACG06_RS33335	1.22652	2.34002	3.93976e-17	Ups	ACG06_RS33335	hypothetical protein
gene-ACG06_RS09740	1.2247	2.33707	6.56699e-12	Ups	ACG06_RS09740	phage holin family protein
gene-ACG06_RS05530	1.22429	2.3364	4.78076e-22	Ups	trmJ	tRNA (cytosine(32)/uridine(32)-2'-O)-methyltransferase TrmJ
gene-ACG06_RS18750	1.22274	2.33389	7.3151e-11	Ups	ACG06_RS18750	efflux RND transporter periplasmic adaptor subunit
gene-ACG06_RS20270	1.22209	2.33285	6.90875e-05	Ups	galE	UDP-glucose 4-epimerase GalE
gene-ACG06_RS03870	1.21981	2.32916	0.000182756	Ups	ACG06_RS03870	hypothetical protein
gene-ACG06_RS29150	1.21955	2.32875	0.00265512	Ups	ACG06_RS29150	RidA family protein
gene-ACG06_RS22805	1.21891	2.32771	5.79782e-16	Ups	ACG06_RS22805	hypothetical protein
gene-ACG06_RS26050	1.21789	2.32606	1.99884e-11	Ups	ACG06_RS26050	SDR family oxidoreductase
gene-ACG06_RS23730	1.21682	2.32433	5.20481e-22	Ups	ACG06_RS23730	zeta toxin family protein
gene-ACG06_RS17800	1.21623	2.32339	1.58303e-10	Ups	ACG06_RS17800	crotonase/enoyl-CoA hydratase family protein
gene-ACG06_RS04960	1.2155	2.32221	1.65805e-19	Ups	cioA	cyanide-insensitive cytochrome bd quinol oxidase subunit I
gene-ACG06_RS19735	1.21535	2.32197	5.38001e-07	Ups	eutH	ethanolamine utilization protein EutH
gene-ACG06_RS11495	1.21527	2.32184	9.98043e-08	Ups	ACG06_RS11495	polyamine ABC transporter substrate-binding protein
gene-ACG06_RS18650	1.21461	2.32078	9.39106e-24	Ups	gltA	citrate synthase
gene-ACG06_RS13980	1.21456	2.3207	2.26451e-12	Ups	pvdL	pyoverdine non-ribosomal peptide synthetase/polyketide synthase PvdL
gene-ACG06_RS33565	1.2144	2.32045	0.00038353	Ups	ACG06_RS33565	hypothetical protein
gene-ACG06_RS16085	1.21373	2.31937	1.42652e-06	Ups	ACG06_RS16085	hypothetical protein
gene-ACG06_RS27025	1.21071	2.31452	2.00436e-12	Ups	ACG06_RS27025	HigA family addiction module antitoxin
gene-ACG06_RS24660	1.20947	2.31253	3.36313e-18	Ups	feoB	Fe(2+) transporter permease subunit FeoB
gene-ACG06_RS26125	1.20771	2.3097	1.56044e-17	Ups	ACG06_RS26125	hypothetical protein
gene-ACG06_RS03615	1.20593	2.30686	3.31725e-12	Ups	rpmJ	50S ribosomal protein L36
gene-ACG06_RS22810	1.2059	2.30681	3.23771e-11	Ups	ACG06_RS22810	glycosyltransferase family 9 protein
gene-ACG06_RS23710	1.20338	2.30279	6.91447e-10	Ups	psiE-GI	heat resistance protein PsiE-GI
gene-ACG06_RS26120	1.20192	2.30045	5.65025e-08	Ups	ACG06_RS26120	DsbA family protein
gene-ACG06_RS26230	1.20137	2.29958	3.93139e-14	Ups	ACG06_RS26230	outer membrane protein assembly factor BamD
gene-ACG06_RS03880	1.20133	2.29952	6.1643e-07	Ups	ACG06_RS03880	DNA-binding protein
gene-ACG06_RS12610	1.20074	2.29858	6.86793e-13	Ups	copD	copper homeostasis membrane protein CopD
gene-ACG06_RS01665	1.19957	2.29671	4.03275e-20	Ups	serA	phosphoglycerate dehydrogenase
gene-ACG06_RS25535	1.19914	2.29603	5.77493e-12	Ups	pilD	type IV prepilin peptidase/methyltransferase PilD
gene-ACG06_RS08200	1.19511	2.28962	2.05824e-18	Ups	ACG06_RS08200	MarR family transcriptional regulator
gene-ACG06_RS09175	1.19294	2.28619	1.36183e-19	Ups	asnB	asparagine synthase (glutamine-hydrolyzing)
gene-ACG06_RS03060	1.19064	2.28254	5.96798e-15	Ups	ACG06_RS03060	PrkA family serine protein kinase
gene-ACG06_RS21295	1.18976	2.28115	3.15483e-17	Ups	ACG06_RS21295	flagellar protein FlaG
gene-ACG06_RS32500	1.18536	2.2742	0.00227822	Ups	ACG06_RS32500	hypothetical protein
gene-ACG06_RS28865	1.18422	2.2724	1.88117e-05	Ups	ACG06_RS28865	YiiD C-terminal domain-containing protein
gene-ACG06_RS27905	1.18386	2.27184	2.34809e-06	Ups	ACG06_RS27905	DUF1624 domain-containing protein
gene-ACG06_RS22665	1.18147	2.26808	9.29788e-13	Ups	ACG06_RS22665	site-specific integrase
gene-ACG06_RS25765	1.18039	2.26638	3.05319e-06	Ups	ACG06_RS25765	hypothetical protein
gene-ACG06_RS15225	1.17792	2.2625	1.04063e-10	Ups	ACG06_RS15225	NADH:flavin oxidoreductase/NADH oxidase family protein
gene-ACG06_RS08770	1.1773	2.26154	0.0377539	Ups	ACG06_RS08770	cation acetate symporter
gene-ACG06_RS03630	1.17697	2.26101	2.22689e-20	Ups	rpsD	30S ribosomal protein S4
gene-ACG06_RS16635	1.17577	2.25914	1.33326e-05	Ups	ACG06_RS16635	hypothetical protein
gene-ACG06_RS25180	1.17371	2.25591	2.07364e-12	Ups	lptC	LPS export ABC transporter periplasmic protein LptC
gene-ACG06_RS14130	1.17249	2.254	4.31848e-05	Ups	pvdM	pyoverdine-tailoring dipeptidase-like protein PvdM
gene-ACG06_RS22690	1.17021	2.25045	1.66068e-07	Ups	ACG06_RS22690	hypothetical protein
gene-ACG06_RS09010	1.1701	2.25027	1.23718e-10	Ups	ugpC	sn-glycerol-3-phosphate ABC transporter ATP-binding protein UgpC
gene-ACG06_RS15345	1.16646	2.2446	0.00019515	Ups	ACG06_RS15345	NAD(P)-binding domain-containing protein
gene-ACG06_RS15015	1.16339	2.23983	0.00875506	Ups	ACG06_RS15015	hypothetical protein
gene-ACG06_RS21255	1.16212	2.23786	9.08135e-18	Ups	fliE	flagellar hook-basal body complex protein FliE
gene-ACG06_RS12700	1.16155	2.23697	7.52884e-16	Ups	ACG06_RS12700	MgtC/SapB family protein
gene-ACG06_RS15600	1.1614	2.23674	0.0146492	Ups	ACG06_RS15600	hypothetical protein
gene-ACG06_RS10550	1.1611	2.23627	4.37059e-20	Ups	ACG06_RS10550	CPBP family intramembrane metalloprotease
gene-ACG06_RS02525	1.16017	2.23484	6.8917e-09	Ups	ACG06_RS02525	GNAT family N-acetyltransferase
gene-ACG06_RS33025	1.1601	2.23473	9.79572e-11	Ups	ACG06_RS33025	T6SS immunity protein Tli4 family protein
gene-ACG06_RS16985	1.15858	2.23237	0.00284882	Ups	phzB	phenazine biosynthesis protein PhzB
gene-ACG06_RS18755	1.15702	2.22997	1.41285e-12	Ups	ACG06_RS18755	TolC family protein
gene-ACG06_RS32665	1.15649	2.22915	0.00124488	Ups	ACG06_RS32665	MbcA/ParS/Xre antitoxin family protein
gene-ACG06_RS18915	1.156	2.22838	5.11196e-05	Ups	ACG06_RS18915	hypothetical protein
gene-ACG06_RS18265	1.15454	2.22613	1.64229e-16	Ups	tssA	type VI secretion system protein TssA
gene-ACG06_RS32155	1.15313	2.22395	6.38078e-22	Ups	ACG06_RS32155	hypothetical protein
gene-ACG06_RS23940	1.15063	2.22011	1.05129e-12	Ups	ACG06_RS23940	type II toxin-antitoxin system RelE/ParE family toxin
gene-ACG06_RS03770	1.14896	2.21754	0.035731	Ups	phzB	phenazine biosynthesis protein PhzB
gene-ACG06_RS24035	1.1489	2.21745	4.29704e-08	Ups	ACG06_RS24035	LysR family transcriptional regulator
gene-ACG06_RS05475	1.14543	2.21213	2.99643e-08	Ups	ACG06_RS05475	IS3 family transposase;IS3 family transposase
gene-ACG06_RS02915	1.1453	2.21192	4.29537e-09	Ups	ACG06_RS02915	M48 family metallopeptidase
gene-ACG06_RS16110	1.14466	2.21094	0.00361956	Ups	ACG06_RS16110	carbamoyltransferase
gene-ACG06_RS25635	1.14306	2.20849	0.000723533	Ups	ACG06_RS25635	HNH endonuclease
gene-ACG06_RS03295	1.1411	2.20549	7.21533e-19	Ups	crp	cAMP-activated global transcriptional regulator CRP
gene-ACG06_RS26290	1.14015	2.20404	1.15346e-07	Ups	pilE	type 4a pilus minor pilin PilE
gene-ACG06_RS20275	1.13792	2.20063	3.9404e-09	Ups	ACG06_RS20275	hypothetical protein
gene-ACG06_RS24410	1.136	2.19771	5.87274e-18	Ups	pctA	methyl-accepting chemotaxis protein PctA
gene-ACG06_RS05680	1.13441	2.19529	2.1894e-11	Ups	ACG06_RS05680	M23 family metallopeptidase
gene-ACG06_RS11665	1.13149	2.19085	0.00720493	Ups	ACG06_RS11665	ABC transporter permease
gene-ACG06_RS21290	1.13087	2.1899	4.63968e-14	Ups	fliD	flagellar filament capping protein FliD
gene-ACG06_RS11955	1.13044	2.18925	3.80163e-15	Ups	cspD	cold shock domain-containing protein CspD
gene-ACG06_RS32845	1.1295	2.18783	0.000121778	Ups	ACG06_RS32845	hypothetical protein
gene-ACG06_RS19090	1.12878	2.18674	3.62362e-06	Ups	ACG06_RS19090	SDR family NAD(P)-dependent oxidoreductase
gene-ACG06_RS04955	1.12859	2.18646	0.000659282	Ups	ACG06_RS04955	MetQ/NlpA family ABC transporter substrate-binding protein
gene-ACG06_RS33485	1.12853	2.18636	1.41399e-20	Ups	ACG06_RS33485	hypothetical protein
gene-ACG06_RS13200	1.12827	2.18597	9.68257e-06	Ups	ACG06_RS13200	NAD(P)H-dependent oxidoreductase
gene-ACG06_RS23460	1.1282	2.18586	7.14806e-16	Ups	ACG06_RS23460	ATP-binding protein
gene-ACG06_RS26020	1.12696	2.18399	1.14696e-12	Ups	merE	broad-spectrum mercury transporter MerE
gene-ACG06_RS25695	1.12567	2.18203	4.57541e-06	Ups	ACG06_RS25695	ParB family protein
gene-ACG06_RS29170	1.12453	2.1803	1.51318e-09	Ups	ACG06_RS29170	sel1 repeat family protein
gene-ACG06_RS33630	1.12423	2.17986	2.50348e-09	Ups	ACG06_RS33630	hypothetical protein
gene-ACG06_RS12430	1.12198	2.17645	5.86883e-09	Ups	ACG06_RS12430	LysR substrate-binding domain-containing protein
gene-ACG06_RS28120	1.11981	2.17318	2.75699e-11	Ups	ACG06_RS28120	hypothetical protein
gene-ACG06_RS25465	1.11871	2.17153	3.55003e-09	Ups	ACG06_RS25465	sel1 repeat family protein
gene-ACG06_RS03935	1.11861	2.17137	0.000102114	Ups	ACG06_RS03935	phage virion morphogenesis protein
gene-ACG06_RS17115	1.11756	2.1698	9.33172e-09	Ups	ACG06_RS17115	Ig-like domain-containing protein
gene-ACG06_RS28725	1.11458	2.16532	1.96774e-15	Ups	ACG06_RS28725	hypothetical protein
gene-ACG06_RS17650	1.11064	2.15942	5.07013e-16	Ups	sigX	RNA polymerase sigma factor SigX
gene-ACG06_RS15515	1.10974	2.15806	5.18297e-08	Ups	ACG06_RS15515	TetR/AcrR family transcriptional regulator
gene-ACG06_RS06445	1.10951	2.15772	3.28218e-17	Ups	ACG06_RS06445	XRE family transcriptional regulator
gene-ACG06_RS25960	1.1061	2.15264	3.60481e-08	Ups	ACG06_RS25960	hypothetical protein
gene-ACG06_RS22080	1.1048	2.15069	2.89771e-08	Ups	ACG06_RS22080	DUF2058 family protein
gene-ACG06_RS08275	1.10477	2.15064	1.48802e-09	Ups	ACG06_RS08275	ATP-dependent Clp protease proteolytic subunit
gene-ACG06_RS13075	1.10246	2.1472	9.45069e-09	Ups	ACG06_RS13075	hypothetical protein
gene-ACG06_RS07440	1.10187	2.14632	8.608e-10	Ups	rsxA	electron transport complex subunit RsxA
gene-ACG06_RS23685	1.10185	2.14629	2.88379e-11	Ups	yfdX2	heat resistance protein YfdX2
gene-ACG06_RS25530	1.10142	2.14566	1.20923e-17	Ups	ACG06_RS25530	type II secretion system F family protein
gene-ACG06_RS22775	1.0991	2.14221	2.03641e-16	Ups	ACG06_RS22775	restriction endonuclease subunit S
gene-ACG06_RS07250	1.09792	2.14045	7.64775e-07	Ups	algG	mannuronan 5-epimerase AlgG
gene-ACG06_RS11370	1.09575	2.13725	1.772e-17	Ups	pheS	phenylalanine--tRNA ligase subunit alpha
gene-ACG06_RS26595	1.09416	2.13489	9.68545e-13	Ups	mscL	large-conductance mechanosensitive channel protein MscL
gene-ACG06_RS03465	1.09238	2.13226	2.87548e-21	Ups	rplJ	50S ribosomal protein L10
gene-ACG06_RS25455	1.09156	2.13104	2.01052e-10	Ups	piuA	TonB-dependent siderophore receptor PiuA
gene-ACG06_RS33245	1.09037	2.12929	0.0267818	Ups	ACG06_RS33245	hypothetical protein
gene-ACG06_RS00650	1.08966	2.12824	1.68316e-13	Ups	ACG06_RS00650	GntR family transcriptional regulator
gene-ACG06_RS17510	1.08903	2.12732	6.09187e-08	Ups	parR	response regulator transcription factor ParR
gene-ACG06_RS32645	1.08675	2.12395	6.96431e-09	Ups	ACG06_RS32645	DUF3565 domain-containing protein
gene-ACG06_RS23900	1.08654	2.12364	0.00290152	Ups	ACG06_RS23900	hypothetical protein
gene-ACG06_RS19000	1.08633	2.12333	2.98516e-15	Ups	ccoN	cytochrome-c oxidase%2C cbb3-type subunit I
gene-ACG06_RS05485	1.08568	2.12237	1.94943e-09	Ups	ACG06_RS05485	hypothetical protein
gene-ACG06_RS13780	1.08487	2.12119	7.13049e-06	Ups	foxR	anti-sigma factor FoxR
gene-ACG06_RS13775	1.08205	2.11704	0.00155496	Ups	ACG06_RS13775	sigma-70 family RNA polymerase sigma factor
gene-ACG06_RS01390	1.08179	2.11667	7.46058e-05	Ups	ACG06_RS01390	Hcp family type VI secretion system effector
gene-ACG06_RS31430	1.08176	2.11661	2.18193e-07	Ups	ACG06_RS31430	acyl-CoA thioesterase
gene-ACG06_RS09920	1.08077	2.11516	7.54268e-13	Ups	psrA	transcriptional regulator PsrA
gene-ACG06_RS02465	1.07526	2.1071	8.01008e-05	Ups	ACG06_RS02465	FecR family protein
gene-ACG06_RS11015	1.07461	2.10616	5.98525e-09	Ups	ACG06_RS11015	cysteine hydrolase
gene-ACG06_RS10195	1.07454	2.10605	6.2806e-21	Ups	ACG06_RS10195	electron transfer flavoprotein subunit beta/FixA family protein
gene-ACG06_RS20120	1.07414	2.10547	1.12922e-21	Ups	ACG06_RS20120	MBL fold metallo-hydrolase
gene-ACG06_RS17120	1.07291	2.10367	2.13677e-08	Ups	ACG06_RS17120	transporter
gene-ACG06_RS17225	1.0724	2.10292	1.44692e-09	Ups	ACG06_RS17225	LysR family transcriptional regulator
gene-ACG06_RS31050	1.07106	2.10098	0.000147959	Ups	ACG06_RS31050	EamA family transporter
gene-ACG06_RS28390	1.0687	2.09754	1.17816e-11	Ups	rpsF	30S ribosomal protein S6
gene-ACG06_RS31415	1.06832	2.09699	9.67009e-11	Ups	ACG06_RS31415	acyltransferase
gene-ACG06_RS19240	1.06745	2.09573	0.00366481	Ups	ACG06_RS19240	hypothetical protein
gene-ACG06_RS08630	1.06567	2.09314	6.60036e-13	Ups	ACG06_RS08630	transporter substrate-binding domain-containing protein
gene-ACG06_RS14990	1.06428	2.09113	3.76375e-09	Ups	ACG06_RS14990	DUF3218 family protein
gene-ACG06_RS08165	1.0642	2.09101	2.88346e-19	Ups	cheR	protein-glutamate O-methyltransferase CheR
gene-ACG06_RS08140	1.06301	2.08929	4.80734e-16	Ups	flgZ	flagellar brake protein FlgZ
gene-ACG06_RS07050	1.06234	2.08832	1.75743e-08	Ups	glpF	glycerol uptake facilitator protein GlpF
gene-ACG06_RS05465	1.06219	2.08809	8.75209e-06	Ups	ACG06_RS05465	RDD family protein
gene-ACG06_RS16195	1.06101	2.08639	0.00372008	Ups	cynS	cyanase
gene-ACG06_RS12045	1.06028	2.08533	2.4079e-12	Ups	ACG06_RS12045	Bax inhibitor-1/YccA family protein
gene-ACG06_RS21160	1.05991	2.0848	1.4705e-13	Ups	ACG06_RS21160	hypothetical protein
gene-ACG06_RS17210	1.05924	2.08383	0.000123285	Ups	ccoN	cytochrome-c oxidase%2C cbb3-type subunit I
gene-ACG06_RS13520	1.05862	2.08294	0.000171467	Ups	benA	benzoate 1%2C2-dioxygenase large subunit
gene-ACG06_RS14870	1.05861	2.08292	0.0255814	Ups	ACG06_RS14870	inner centromere protein
gene-ACG06_RS13205	1.05853	2.08281	2.58511e-14	Ups	kynA	tryptophan 2%2C3-dioxygenase
gene-ACG06_RS23795	1.05791	2.08191	0.0300463	Ups	ACG06_RS23795	phage tail protein
gene-ACG06_RS17090	1.0577	2.08161	0.00828633	Ups	ACG06_RS17090	helix-turn-helix domain-containing protein
gene-ACG06_RS30325	1.0577	2.08161	0.00025094	Ups	ACG06_RS30325	YnbE family lipoprotein
gene-ACG06_RS01125	1.05763	2.08151	4.77993e-07	Ups	madL	malonate transporter subunit MadL
gene-ACG06_RS14160	1.05712	2.08077	8.89184e-13	Ups	ACG06_RS14160	sigma-70 family RNA polymerase sigma factor
gene-ACG06_RS03510	1.05596	2.0791	1.50414e-17	Ups	rplC	50S ribosomal protein L3
gene-ACG06_RS33190	1.05484	2.07748	3.90909e-17	Ups	ACG06_RS33190	hypothetical protein
gene-ACG06_RS33450	1.05447	2.07696	4.68436e-12	Ups	ACG06_RS33450	hypothetical protein
gene-ACG06_RS27725	1.05228	2.0738	2.02581e-16	Ups	ACG06_RS27725	APC family permease
gene-ACG06_RS29510	1.04871	2.06868	3.57001e-11	Ups	ACG06_RS29510	DotA/TraY family protein
gene-ACG06_RS15025	1.04868	2.06863	0.000104324	Ups	ACG06_RS15025	hypothetical protein
gene-ACG06_RS23020	1.04784	2.06743	3.1941e-15	Ups	ACG06_RS23020	penicillin-binding protein
gene-ACG06_RS28585	1.04774	2.06729	9.54194e-08	Ups	ACG06_RS28585	RsiV family protein
gene-ACG06_RS21220	1.04467	2.0629	1.26525e-06	Ups	roeA	diguanylate cyclase RoeA
gene-ACG06_RS25580	1.04371	2.06152	2.38783e-05	Ups	ACG06_RS25580	DUF3094 family protein
gene-ACG06_RS19020	1.04265	2.06	4.45181e-15	Ups	ccoG	cytochrome c oxidase accessory protein CcoG
gene-ACG06_RS29370	1.04209	2.05921	1.85095e-07	Ups	secB	protein-export chaperone SecB
gene-ACG06_RS05865	1.04185	2.05886	3.04004e-15	Ups	ACG06_RS05865	L%2CD-transpeptidase family protein
gene-ACG06_RS14125	1.04181	2.05881	0.00925996	Ups	pvdN	pyoverdine-tailoring periplasmic protein PvdN
gene-ACG06_RS09880	1.04161	2.05853	1.86062e-15	Ups	fadB	fatty acid oxidation complex subunit alpha FadB
gene-ACG06_RS03625	1.03938	2.05534	4.6226e-14	Ups	rpsK	30S ribosomal protein S11
gene-ACG06_RS03850	1.03858	2.05421	8.91959e-06	Ups	ACG06_RS03850	DDE-type integrase/transposase/recombinase
gene-ACG06_RS27200	1.0385	2.05409	1.23227e-09	Ups	ACG06_RS27200	TfoX/Sxy family protein
gene-ACG06_RS25100	1.03792	2.05327	1.36129e-09	Ups	cysD	sulfate adenylyltransferase subunit CysD
gene-ACG06_RS32660	1.0362	2.05082	0.000166956	Ups	ACG06_RS32660	tyrosine-type recombinase/integrase
gene-ACG06_RS02460	1.03345	2.04691	7.90679e-10	Ups	ACG06_RS02460	TonB-dependent siderophore receptor
gene-ACG06_RS02640	1.03303	2.04632	1.5266e-16	Ups	ACG06_RS02640	phenylacyl-CoA dehydrogenase
gene-ACG06_RS25060	1.03253	2.04562	1.98398e-13	Ups	ACG06_RS25060	acyl-CoA dehydrogenase family protein
gene-ACG06_RS15230	1.03142	2.04403	6.12537e-09	Ups	ACG06_RS15230	TetR/AcrR family transcriptional regulator
gene-ACG06_RS20635	1.03064	2.04293	0.0341939	Ups	ACG06_RS20635	non-ribosomal peptide synthetase
gene-ACG06_RS21845	1.03015	2.04223	6.40284e-06	Ups	ACG06_RS21845	type 1 fimbrial protein
gene-ACG06_RS22725	1.02958	2.04143	9.44488e-12	Ups	ACG06_RS22725	hypothetical protein
gene-ACG06_RS22715	1.02578	2.03606	0.00285926	Ups	ACG06_RS22715	IS3-like element ISPa32 family transposase;IS3-like element ISPa32 family transposase
gene-ACG06_RS22345	1.02175	2.03038	3.60174e-10	Ups	ACG06_RS22345	ABC transporter substrate-binding protein
gene-ACG06_RS32160	1.02122	2.02963	7.64835e-13	Ups	ACG06_RS32160	hypothetical protein
gene-ACG06_RS30605	1.02006	2.028	2.17188e-13	Ups	ACG06_RS30605	hemolysin family protein
gene-ACG06_RS18600	1.01741	2.02428	8.57417e-12	Ups	brnQ	branched-chain amino acid transport system II carrier protein
gene-ACG06_RS13130	1.01621	2.0226	0.0150139	Ups	ACG06_RS13130	DUF3158 family protein
gene-ACG06_RS17000	1.01372	2.01911	0.00548845	Ups	ACG06_RS17000	sterol desaturase family protein
gene-ACG06_RS10915	1.0136	2.01894	1.92232e-08	Ups	ACG06_RS10915	transglutaminase family protein
gene-ACG06_RS14280	1.01101	2.01532	1.45668e-08	Ups	ACG06_RS14280	hypothetical protein
gene-ACG06_RS22285	1.00835	2.01162	8.60201e-06	Ups	ACG06_RS22285	hypothetical protein
gene-ACG06_RS06840	1.00795	2.01105	1.85882e-18	Ups	ACG06_RS06840	peptidoglycan DD-metalloendopeptidase family protein
gene-ACG06_RS15110	1.00781	2.01086	0.0118757	Ups	ACG06_RS15110	hypothetical protein
gene-ACG06_RS11570	1.00775	2.01077	6.00565e-08	Ups	ACG06_RS11570	AraC family transcriptional regulator
gene-ACG06_RS03570	1.00751	2.01044	3.08395e-13	Ups	rplE	50S ribosomal protein L5
gene-ACG06_RS33405	1.00679	2.00943	5.99429e-06	Ups	ACG06_RS33405	Bro-N domain-containing protein
gene-ACG06_RS17180	1.00498	2.00692	2.78935e-06	Ups	modB	molybdate ABC transporter permease subunit
gene-ACG06_RS07470	1.00452	2.00628	1.48615e-08	Ups	dcd	dCTP deaminase
gene-ACG06_RS11350	1.0035	2.00486	1.57552e-19	Ups	thrS	threonine--tRNA ligase
gene-ACG06_RS23830	1.00167	2.00232	0.000678912	Ups	ACG06_RS23830	phage tail assembly chaperone
gene-ACG06_RS25065	1.00147	2.00203	1.43641e-07	Ups	ACG06_RS25065	GlxA family transcriptional regulator
gene-ACG06_RS29820	-1.00013	2.00018	2.38593e-09	Down	ACG06_RS29820	inorganic phosphate transporter
gene-ACG06_RS05890	-1.0003	2.00042	8.39053e-13	Down	purT	formate-dependent phosphoribosylglycinamide formyltransferase
gene-ACG06_RS27240	-1.00107	2.00148	5.17496e-13	Down	ACG06_RS27240	Rieske (2Fe-2S) protein
gene-ACG06_RS05995	-1.00173	2.0024	1.04902e-10	Down	ACG06_RS05995	PspA/IM30 family protein
gene-ACG06_RS33095	-1.00241	2.00334	0.00447391	Down	ACG06_RS33095	hypothetical protein
gene-ACG06_RS02735	-1.00552	2.00767	3.52911e-05	Down	ACG06_RS02735	nitric oxide reductase activation protein NorD
gene-ACG06_RS00475	-1.00584	2.00811	0.000451754	Down	tagJ	type VI secretion system accessory protein TagJ
gene-ACG06_RS21260	-1.00624	2.00867	2.00242e-10	Down	fleR	sigma-54-dependent response regulator transcription factor FleR
gene-ACG06_RS20355	-1.00733	2.01019	6.99794e-10	Down	cobT	nicotinate-nucleotide--dimethylbenzimidazole phosphoribosyltransferase
gene-ACG06_RS02200	-1.00777	2.0108	9.27818e-07	Down	ACG06_RS02200	16S rRNA (uracil(1498)-N(3))-methyltransferase
gene-ACG06_RS30410	-1.01015	2.01412	1.33899e-15	Down	argB	acetylglutamate kinase
gene-ACG06_RS30970	-1.01219	2.01697	1.28713e-08	Down	ACG06_RS30970	YeeE/YedE family protein
gene-ACG06_RS12685	-1.01271	2.01769	2.45699e-16	Down	ACG06_RS12685	D-xylulose 5-phosphate/D-fructose 6-phosphate phosphoketolase
gene-ACG06_RS29590	-1.01307	2.0182	5.8216e-08	Down	rfbD	dTDP-4-dehydrorhamnose reductase
gene-ACG06_RS31245	-1.01324	2.01843	1.53189e-06	Down	algB	sigma-54-dependent response regulator transcription factor AlgB
gene-ACG06_RS28145	-1.01502	2.02093	1.43872e-09	Down	ACG06_RS28145	sensor histidine kinase
gene-ACG06_RS29430	-1.01539	2.02145	8.46185e-08	Down	hisF	imidazole glycerol phosphate synthase subunit HisF
gene-ACG06_RS02210	-1.01539	2.02145	7.66031e-14	Down	ACG06_RS02210	flavin monoamine oxidase family protein
gene-ACG06_RS19775	-1.01704	2.02376	1.80621e-08	Down	ACG06_RS19775	hypothetical protein
gene-ACG06_RS02010	-1.0206	2.02876	5.06199e-08	Down	trmB	tRNA (guanosine(46)-N7)-methyltransferase TrmB
gene-ACG06_RS06920	-1.02117	2.02956	0.0246518	Down	ACG06_RS06920	ABC transporter ATP-binding protein
gene-ACG06_RS25340	-1.02356	2.03293	1.78243e-10	Down	ACG06_RS25340	DUF2138 domain-containing protein
gene-ACG06_RS23280	-1.02482	2.0347	0.000690774	Down	ACG06_RS23280	DUF1145 domain-containing protein
gene-ACG06_RS09570	-1.02805	2.03927	1.58321e-07	Down	ACG06_RS09570	BatD family protein
gene-ACG06_RS28175	-1.029	2.04061	0.00194685	Down	ACG06_RS28175	urease accessory protein UreF
gene-ACG06_RS17665	-1.03086	2.04324	1.49503e-08	Down	ACG06_RS17665	zinc transporter ZntB
gene-ACG06_RS29890	-1.03124	2.04378	1.17937e-14	Down	ACG06_RS29890	2-octaprenyl-3-methyl-6-methoxy-1%2C4-benzoquinol hydroxylase
gene-ACG06_RS03265	-1.03132	2.04389	5.78642e-05	Down	ACG06_RS03265	glycoside hydrolase family 19 protein
gene-ACG06_RS29230	-1.03206	2.04495	9.76912e-10	Down	hutU	urocanate hydratase
gene-ACG06_RS26250	-1.03214	2.04505	3.20932e-10	Down	thiO	glycine oxidase ThiO
gene-ACG06_RS03240	-1.03237	2.04538	6.37943e-05	Down	ACG06_RS03240	phage tail assembly protein
gene-ACG06_RS16800	-1.03262	2.04574	0.00655985	Down	ACG06_RS16800	DUF4354 family protein
gene-ACG06_RS07420	-1.03285	2.04606	0.000113473	Down	rsxG	electron transport complex subunit RsxG
gene-ACG06_RS30930	-1.03368	2.04723	9.41082e-13	Down	ACG06_RS30930	D-hexose-6-phosphate mutarotase
gene-ACG06_RS28555	-1.03623	2.05087	1.78554e-10	Down	ACG06_RS28555	esterase-like activity of phytase family protein
gene-ACG06_RS31600	-1.03662	2.05142	4.83651e-16	Down	ACG06_RS31600	F0F1 ATP synthase subunit epsilon
gene-ACG06_RS22305	-1.03756	2.05276	2.50458e-11	Down	aruF	arginine/ornithine succinyltransferase subunit alpha
gene-ACG06_RS06410	-1.03857	2.05419	2.99346e-11	Down	ACG06_RS06410	hypothetical protein
gene-ACG06_RS28470	-1.04171	2.05866	4.60648e-10	Down	ACG06_RS28470	bifunctional ADP-dependent NAD(P)H-hydrate dehydratase/NAD(P)H-hydrate epimerase
gene-ACG06_RS30340	-1.0419	2.05894	2.19898e-08	Down	ACG06_RS30340	FAD-binding oxidoreductase
gene-ACG06_RS04795	-1.0429	2.06037	5.84542e-05	Down	fieF	CDF family cation-efflux transporter FieF
gene-ACG06_RS19600	-1.04298	2.06048	7.05378e-11	Down	uraH	hydroxyisourate hydrolase
gene-ACG06_RS07545	-1.04369	2.0615	2.17188e-13	Down	ACG06_RS07545	MFS transporter
gene-ACG06_RS18370	-1.04523	2.0637	2.40135e-14	Down	ACG06_RS18370	sensor histidine kinase KdpD
gene-ACG06_RS18565	-1.04676	2.06588	1.18108e-08	Down	ACG06_RS18565	dienelactone hydrolase family protein
gene-ACG06_RS24645	-1.04694	2.06614	4.11529e-09	Down	ACG06_RS24645	MFS transporter
gene-ACG06_RS20920	-1.04764	2.06715	2.46683e-14	Down	tcdA	tRNA cyclic N6-threonylcarbamoyladenosine(37) synthase TcdA
gene-ACG06_RS12105	-1.04775	2.0673	7.2245e-08	Down	ACG06_RS12105	DNA methylase N-4
gene-ACG06_RS31000	-1.05003	2.07058	1.2595e-07	Down	ACG06_RS31000	acetyl-CoA carboxylase biotin carboxylase subunit
gene-ACG06_RS17985	-1.05046	2.07119	0.000137856	Down	exsE	T3SS regulon translocated regulator ExsE
gene-ACG06_RS28315	-1.05093	2.07186	1.0662e-11	Down	nadE	ammonia-dependent NAD(+) synthetase
gene-ACG06_RS27290	-1.05111	2.07212	2.36709e-06	Down	sfsA	DNA/RNA nuclease SfsA
gene-ACG06_RS29005	-1.05143	2.07259	9.38184e-14	Down	hslU	ATP-dependent protease ATPase subunit HslU
gene-ACG06_RS08060	-1.0525	2.07412	1.69535e-12	Down	ACG06_RS08060	RHS repeat protein
gene-ACG06_RS01545	-1.05405	2.07634	6.00399e-05	Down	aguB	N-carbamoylputrescine amidase
gene-ACG06_RS20125	-1.05694	2.08052	0.00818483	Down	ACG06_RS20125	LysR family transcriptional regulator
gene-ACG06_RS26630	-1.05826	2.08242	1.1204e-07	Down	ACG06_RS26630	(2Fe-2S)-binding protein
gene-ACG06_RS11060	-1.06037	2.08547	4.13825e-13	Down	mcpN	nitrate chemoreceptor McpN
gene-ACG06_RS09675	-1.06049	2.08564	2.00846e-08	Down	ACG06_RS09675	M14 family metallopeptidase
gene-ACG06_RS29305	-1.06186	2.08763	5.35324e-07	Down	ACG06_RS29305	class I SAM-dependent methyltransferase
gene-ACG06_RS14590	-1.06206	2.08792	3.97661e-05	Down	ACG06_RS14590	YbaK/EbsC family protein
gene-ACG06_RS17810	-1.06258	2.08866	7.15472e-07	Down	ACG06_RS17810	macro domain-containing protein
gene-ACG06_RS29000	-1.0635	2.09	1.38872e-07	Down	hslV	ATP-dependent protease subunit HslV
gene-ACG06_RS30500	-1.06394	2.09063	0.00936963	Down	ACG06_RS30500	LysE family translocator
gene-ACG06_RS09820	-1.06468	2.09171	8.35704e-06	Down	ACG06_RS09820	FAD-binding oxidoreductase
gene-ACG06_RS27660	-1.06471	2.09176	1.95331e-10	Down	ACG06_RS27660	DUF4136 domain-containing protein
gene-ACG06_RS00630	-1.06618	2.09388	2.52989e-06	Down	ACG06_RS00630	SDR family oxidoreductase
gene-ACG06_RS20390	-1.06623	2.09396	6.81655e-05	Down	cobO	cob(I)yrinic acid a%2Cc-diamide adenosyltransferase
gene-ACG06_RS02860	-1.06827	2.09692	1.61454e-08	Down	ACG06_RS02860	hypothetical protein
gene-ACG06_RS25320	-1.07288	2.10363	2.40353e-05	Down	ACG06_RS25320	YfaP family protein
gene-ACG06_RS12760	-1.07325	2.10416	8.5964e-12	Down	ACG06_RS12760	MFS transporter
gene-ACG06_RS00395	-1.07561	2.10761	6.36883e-08	Down	tagQ	type VI secretion system-associated lipoprotein TagQ
gene-ACG06_RS12180	-1.07976	2.11368	9.47425e-12	Down	ACG06_RS12180	hypothetical protein
gene-ACG06_RS17840	-1.07987	2.11384	0.0185148	Down	ACG06_RS17840	hypothetical protein
gene-ACG06_RS26860	-1.08003	2.11408	5.67886e-07	Down	prmC	peptide chain release factor N(5)-glutamine methyltransferase
gene-ACG06_RS07345	-1.08094	2.11542	5.23466e-09	Down	motY	flagellar protein MotY
gene-ACG06_RS06415	-1.08288	2.11826	2.45131e-14	Down	ACG06_RS06415	LuxR C-terminal-related transcriptional regulator
gene-ACG06_RS18020	-1.09173	2.13129	3.17428e-05	Down	pcrR	LcrR family type III secretion system chaperone PcrR
gene-ACG06_RS12055	-1.09184	2.13145	6.1976e-06	Down	ACG06_RS12055	tyrosine-type recombinase/integrase
gene-ACG06_RS08905	-1.09422	2.13498	1.61982e-06	Down	ACG06_RS08905	hypothetical protein
gene-ACG06_RS19800	-1.09524	2.13649	2.04562e-09	Down	ccmE	cytochrome c maturation protein CcmE
gene-ACG06_RS20380	-1.09799	2.14057	0.000529057	Down	bluB	5%2C6-dimethylbenzimidazole synthase
gene-ACG06_RS20935	-1.09813	2.14077	0.000791685	Down	ACG06_RS20935	methyltransferase domain-containing protein
gene-ACG06_RS02635	-1.09871	2.14163	1.19189e-07	Down	ACG06_RS02635	hypothetical protein
gene-ACG06_RS10215	-1.09993	2.14344	0.0072026	Down	cobM	precorrin-4 C(11)-methyltransferase
gene-ACG06_RS00895	-1.10215	2.14674	0.00795596	Down	siaC	biofilm formation regulator SiaD modulator protein SiaC
gene-ACG06_RS00865	-1.10297	2.14797	1.19279e-09	Down	ACG06_RS00865	gamma-glutamyltransferase family protein
gene-ACG06_RS23050	-1.10405	2.14957	2.72127e-10	Down	putA	bifunctional proline dehydrogenase/L-glutamate gamma-semialdehyde dehydrogenase PutA
gene-ACG06_RS03885	-1.10429	2.14993	4.45741e-12	Down	ACG06_RS03885	hypothetical protein
gene-ACG06_RS14665	-1.10524	2.15135	1.52107e-07	Down	ACG06_RS14665	M48 family metallopeptidase
gene-ACG06_RS30405	-1.10603	2.15252	2.03548e-18	Down	ACG06_RS30405	phosphomannomutase/phosphoglucomutase
gene-ACG06_RS09825	-1.10718	2.15424	1.31698e-06	Down	ACG06_RS09825	glycerol-3-phosphate dehydrogenase/oxidase
gene-ACG06_RS24280	-1.10768	2.15499	3.89859e-11	Down	recD	exodeoxyribonuclease V subunit alpha
gene-ACG06_RS29130	-1.10781	2.15518	3.83891e-05	Down	dtd	D-aminoacyl-tRNA deacylase
gene-ACG06_RS26405	-1.10962	2.15789	2.06986e-09	Down	ACG06_RS26405	DUF4105 domain-containing protein
gene-ACG06_RS19330	-1.10982	2.15818	3.32301e-09	Down	ACG06_RS19330	SDR family oxidoreductase
gene-ACG06_RS08235	-1.11365	2.16392	0.00123998	Down	ACG06_RS08235	acyl carrier protein
gene-ACG06_RS20375	-1.11727	2.16936	1.4177e-05	Down	cbiB	adenosylcobinamide-phosphate synthase CbiB
gene-ACG06_RS29360	-1.11748	2.16968	5.91858e-07	Down	ACG06_RS29360	hypothetical protein
gene-ACG06_RS18365	-1.11762	2.16989	2.86503e-06	Down	ACG06_RS18365	response regulator
gene-ACG06_RS20915	-1.11765	2.16993	7.64404e-07	Down	ACG06_RS20915	4'-phosphopantetheinyl transferase
gene-ACG06_RS29640	-1.11972	2.17304	4.3107e-14	Down	ACG06_RS29640	ornithine carbamoyltransferase
gene-ACG06_RS27505	-1.12299	2.17798	1.83634e-10	Down	dnaK	molecular chaperone DnaK
gene-ACG06_RS05665	-1.12352	2.17877	2.16304e-08	Down	ACG06_RS05665	TonB-dependent copper receptor
gene-ACG06_RS16870	-1.12711	2.18421	2.19829e-10	Down	ACG06_RS16870	ribonucleoside triphosphate reductase
gene-ACG06_RS23240	-1.1296	2.18798	3.14649e-12	Down	ACG06_RS23240	enoyl-CoA hydratase
gene-ACG06_RS33530	-1.13063	2.18954	1.49184e-14	Down	csrA	carbon storage regulator CsrA
gene-ACG06_RS26395	-1.13075	2.18972	3.22807e-18	Down	ACG06_RS26395	TraR/DksA family transcriptional regulator
gene-ACG06_RS06405	-1.13338	2.19372	3.38434e-07	Down	ACG06_RS06405	hypothetical protein
gene-ACG06_RS05240	-1.13356	2.19399	9.68705e-08	Down	narK2	nitrate/nitrite transporter NarK2
gene-ACG06_RS22300	-1.13402	2.1947	4.76965e-11	Down	astA	arginine N-succinyltransferase
gene-ACG06_RS28860	-1.13474	2.19578	3.83214e-07	Down	ACG06_RS28860	bifunctional O-acetylhomoserine aminocarboxypropyltransferase/cysteine synthase
gene-ACG06_RS24475	-1.13606	2.19781	1.9218e-05	Down	ACG06_RS24475	DUF4350 domain-containing protein
gene-ACG06_RS30955	-1.13657	2.19858	9.79378e-17	Down	adhP	alcohol dehydrogenase AdhP
gene-ACG06_RS10445	-1.14061	2.20475	0.00273316	Down	ACG06_RS10445	precorrin-8X methylmutase
gene-ACG06_RS10605	-1.14566	2.21247	7.90382e-11	Down	tgpA	protein-glutamine gamma-glutamyltransferase TgpA
gene-ACG06_RS15985	-1.14597	2.21295	0.0215035	Down	ACG06_RS15985	hypothetical protein
gene-ACG06_RS06420	-1.14637	2.21357	3.95973e-14	Down	ACG06_RS06420	ParB N-terminal domain-containing protein
gene-ACG06_RS20050	-1.1466	2.21391	1.04012e-21	Down	ACG06_RS20050	cation-transporting P-type ATPase
gene-ACG06_RS08975	-1.14878	2.21726	2.0974e-18	Down	edd	phosphogluconate dehydratase
gene-ACG06_RS00830	-1.14937	2.21817	2.62833e-08	Down	triB	triclosan efflux RND transporter adaptor protein TriB
gene-ACG06_RS06425	-1.15073	2.22026	3.84411e-05	Down	ACG06_RS06425	hypothetical protein
gene-ACG06_RS24510	-1.15167	2.2217	1.97044e-15	Down	ACG06_RS24510	universal stress protein
gene-ACG06_RS02555	-1.15184	2.22198	4.99271e-07	Down	ACG06_RS02555	ComF family protein
gene-ACG06_RS28785	-1.15528	2.22728	1.3986e-12	Down	ACG06_RS28785	glycosyltransferase family 4 protein
gene-ACG06_RS28560	-1.15617	2.22865	6.94646e-16	Down	parE	DNA topoisomerase IV subunit B
gene-ACG06_RS09665	-1.15742	2.23058	8.00308e-15	Down	ACG06_RS09665	helix-turn-helix transcriptional regulator
gene-ACG06_RS31585	-1.16111	2.2363	0.0349265	Down	ACG06_RS31585	DeoR family transcriptional regulator
gene-ACG06_RS26335	-1.1628	2.23891	3.18992e-25	Down	proB	glutamate 5-kinase
gene-ACG06_RS06170	-1.16311	2.2394	2.69327e-07	Down	ACG06_RS06170	TIGR00266 family protein
gene-ACG06_RS19780	-1.16464	2.24178	1.21383e-18	Down	ccmI	c-type cytochrome biogenesis protein CcmI
gene-ACG06_RS08320	-1.16561	2.24328	5.84658e-07	Down	ACG06_RS08320	hypothetical protein
gene-ACG06_RS09280	-1.16619	2.24419	5.69334e-05	Down	ACG06_RS09280	acyl-CoA thioesterase
gene-ACG06_RS14460	-1.17096	2.25162	7.40787e-06	Down	ACG06_RS14460	ABC transporter substrate-binding protein
gene-ACG06_RS11750	-1.17237	2.25382	0.0447753	Down	ACG06_RS11750	DUF5329 domain-containing protein
gene-ACG06_RS09575	-1.17644	2.26019	3.57001e-11	Down	ACG06_RS09575	VWA domain-containing protein
gene-ACG06_RS13635	-1.1849	2.27347	6.03494e-22	Down	oprN	multidrug efflux RND transporter outer membrane subunit OprN
gene-ACG06_RS09540	-1.18561	2.27459	7.91793e-12	Down	ACG06_RS09540	DUF1329 domain-containing protein
gene-ACG06_RS23925	-1.18693	2.27668	0.0129258	Down	ACG06_RS23925	ASCH domain-containing protein
gene-ACG06_RS18290	-1.18874	2.27954	2.96295e-09	Down	ACG06_RS18290	benzoate/H(+) symporter BenE family transporter
gene-ACG06_RS20540	-1.1892	2.28027	1.24266e-10	Down	ACG06_RS20540	PAS domain-containing protein
gene-ACG06_RS20320	-1.18993	2.28141	3.59312e-05	Down	ACG06_RS20320	MFS transporter
gene-ACG06_RS00210	-1.19013	2.28173	5.93435e-09	Down	trpA	tryptophan synthase subunit alpha
gene-ACG06_RS10535	-1.19072	2.28266	3.60632e-05	Down	ACG06_RS10535	SDR family oxidoreductase
gene-ACG06_RS05185	-1.19137	2.28369	1.49593e-05	Down	ACG06_RS05185	hypothetical protein
gene-ACG06_RS24500	-1.19251	2.2855	1.55757e-08	Down	ACG06_RS24500	hypothetical protein
gene-ACG06_RS09830	-1.19588	2.29084	2.74062e-09	Down	ACG06_RS09830	FGGY-family carbohydrate kinase
gene-ACG06_RS10690	-1.19672	2.29217	1.76874e-08	Down	tesA	esterase TesA
gene-ACG06_RS17375	-1.20322	2.30254	5.6402e-08	Down	ACG06_RS17375	hypothetical protein
gene-ACG06_RS04385	-1.20337	2.30277	4.45945e-08	Down	ACG06_RS04385	cobalamin-binding protein
gene-ACG06_RS10225	-1.20379	2.30344	1.25667e-15	Down	ACG06_RS10225	CbtA family protein
gene-ACG06_RS30695	-1.20785	2.30993	1.27643e-09	Down	ACG06_RS30695	BCCT family transporter
gene-ACG06_RS28770	-1.21078	2.31462	1.97892e-08	Down	ACG06_RS28770	lipopolysaccharide kinase InaA family protein
gene-ACG06_RS25350	-1.21121	2.31531	1.06407e-13	Down	ACG06_RS25350	response regulator transcription factor
gene-ACG06_RS15835	-1.21153	2.31584	7.6902e-07	Down	ACG06_RS15835	fimbrial biogenesis outer membrane usher protein
gene-ACG06_RS10385	-1.21305	2.31828	2.96306e-10	Down	ACG06_RS10385	AraC family transcriptional regulator
gene-ACG06_RS30360	-1.21648	2.32379	3.65389e-13	Down	ACG06_RS30360	aspartate aminotransferase family protein
gene-ACG06_RS33580	-1.21765	2.32568	0.00207755	Down	ACG06_RS33580	TetR family transcriptional regulator
gene-ACG06_RS12765	-1.21835	2.3268	1.72872e-20	Down	ACG06_RS12765	heavy metal translocating P-type ATPase
gene-ACG06_RS28310	-1.22199	2.33268	1.05693e-18	Down	pncB	nicotinate phosphoribosyltransferase
gene-ACG06_RS05610	-1.22337	2.33492	2.84769e-24	Down	ACG06_RS05610	YfgM family protein
gene-ACG06_RS21530	-1.2246	2.3369	1.4858e-12	Down	ACG06_RS21530	glycerate kinase
gene-ACG06_RS24875	-1.22483	2.33728	2.64878e-09	Down	ACG06_RS24875	cob(I)yrinic acid a%2Cc-diamide adenosyltransferase
gene-ACG06_RS02875	-1.22529	2.33802	6.0715e-24	Down	ACG06_RS02875	phosphoglycerate kinase
gene-ACG06_RS24480	-1.22557	2.33847	2.90673e-08	Down	ACG06_RS24480	MoxR family ATPase
gene-ACG06_RS08530	-1.2271	2.34095	3.12222e-15	Down	ACG06_RS08530	SDR family oxidoreductase
gene-ACG06_RS00620	-1.22965	2.34511	0.000486049	Down	ACG06_RS00620	GNAT family N-acetyltransferase
gene-ACG06_RS20740	-1.22983	2.34539	1.98149e-14	Down	ACG06_RS20740	O-methyltransferase
gene-ACG06_RS21540	-1.23084	2.34703	1.27277e-13	Down	ACG06_RS21540	helix-turn-helix domain-containing protein
gene-ACG06_RS27990	-1.23104	2.34737	8.16852e-18	Down	purD	phosphoribosylamine--glycine ligase
gene-ACG06_RS18570	-1.23564	2.35485	1.14198e-14	Down	htpG	molecular chaperone HtpG
gene-ACG06_RS04330	-1.23811	2.3589	8.68091e-21	Down	ribD	bifunctional diaminohydroxyphosphoribosylaminopyrimidine deaminase/5-amino-6-(5-phosphoribosylamino)uracil reductase RibD
gene-ACG06_RS02055	-1.23982	2.36169	4.4029e-22	Down	ACG06_RS02055	dynamin-like GTPase family protein
gene-ACG06_RS08220	-1.24174	2.36484	3.89488e-18	Down	rfaD	ADP-glyceromanno-heptose 6-epimerase
gene-ACG06_RS02160	-1.25138	2.38069	1.4283e-17	Down	pilJ	chemotaxis chemoreceptor PilJ
gene-ACG06_RS12995	-1.25162	2.38108	2.53315e-13	Down	ACG06_RS12995	arsenate reductase ArsC
gene-ACG06_RS11410	-1.25318	2.38365	0.01144	Down	ACG06_RS11410	hypothetical protein
gene-ACG06_RS29705	-1.25377	2.38464	1.72976e-07	Down	ACG06_RS29705	chorismate mutase
gene-ACG06_RS05990	-1.25455	2.38593	3.99385e-21	Down	ACG06_RS05990	YjfI family protein
gene-ACG06_RS10240	-1.25682	2.38968	5.00778e-20	Down	cobN	cobaltochelatase subunit CobN
gene-ACG06_RS14765	-1.25763	2.39103	3.33026e-13	Down	ACG06_RS14765	cytochrome c
gene-ACG06_RS15840	-1.25968	2.39443	1.75678e-05	Down	ACG06_RS15840	molecular chaperone
gene-ACG06_RS22885	-1.26032	2.39548	9.47835e-05	Down	ACG06_RS22885	RidA family protein
gene-ACG06_RS14205	-1.26072	2.39615	7.7885e-16	Down	ACG06_RS14205	xanthine dehydrogenase family protein molybdopterin-binding subunit
gene-ACG06_RS24285	-1.26078	2.39625	8.87579e-17	Down	recB	exodeoxyribonuclease V subunit beta
gene-ACG06_RS10365	-1.26276	2.39954	1.05381e-05	Down	ACG06_RS10365	LysR substrate-binding domain-containing protein
gene-ACG06_RS03245	-1.265	2.40327	0.00101002	Down	ACG06_RS03245	phage tail length tape measure protein
gene-ACG06_RS26535	-1.26871	2.40946	1.05144e-07	Down	ACG06_RS26535	hypothetical protein
gene-ACG06_RS20940	-1.26948	2.41075	8.43066e-11	Down	ACG06_RS20940	hypothetical protein
gene-ACG06_RS02740	-1.27131	2.4138	2.49465e-07	Down	ACG06_RS02740	hypothetical protein
gene-ACG06_RS07715	-1.27219	2.41528	5.31202e-09	Down	ACG06_RS07715	LrgB family protein
gene-ACG06_RS28085	-1.27236	2.41556	3.94598e-07	Down	ACG06_RS28085	PsiF family protein
gene-ACG06_RS18890	-1.27275	2.41622	5.92508e-22	Down	ACG06_RS18890	NAD(P)-dependent oxidoreductase
gene-ACG06_RS33135	-1.27391	2.41817	0.000457063	Down	ACG06_RS33135	hypothetical protein
gene-ACG06_RS09930	-1.27744	2.42409	8.44656e-14	Down	ACG06_RS09930	S-methyl-5'-thioinosine phosphorylase
gene-ACG06_RS25330	-1.27781	2.4247	1.78892e-16	Down	magD	alpha-2-macroglobulin MagD
gene-ACG06_RS07175	-1.28022	2.42875	2.51273e-16	Down	ACG06_RS07175	PTS fructose-like transporter subunit IIB
gene-ACG06_RS21480	-1.28151	2.43093	1.50989e-07	Down	ACG06_RS21480	PLP-dependent cysteine synthase family protein
gene-ACG06_RS17925	-1.28225	2.43218	6.33077e-12	Down	pscJ	SctJ family type III secretion inner membrane ring lipoprotein Psc
gene-ACG06_RS07165	-1.28382	2.43482	1.33373e-23	Down	ptsP	phosphoenolpyruvate--protein phosphotransferase
gene-ACG06_RS29255	-1.28424	2.43554	1.62068e-18	Down	hutC	histidine utilization repressor
gene-ACG06_RS13285	-1.28892	2.44345	1.37893e-17	Down	ACG06_RS13285	anti-virulence regulator CigR family protein
gene-ACG06_RS21520	-1.29423	2.45246	9.82121e-09	Down	ACG06_RS21520	glycine zipper 2TM domain-containing protein
gene-ACG06_RS00220	-1.29785	2.45862	5.70072e-10	Down	trpI	trpBA operon transcriptional activator TrpI
gene-ACG06_RS09325	-1.29987	2.46207	2.04562e-09	Down	leuC	3-isopropylmalate dehydratase large subunit
gene-ACG06_RS28185	-1.30357	2.46839	9.7246e-06	Down	ACG06_RS28185	HupE/UreJ family protein
gene-ACG06_RS21060	-1.30383	2.46883	1.36175e-11	Down	ACG06_RS21060	NAD(P)H-quinone oxidoreductase
gene-ACG06_RS12720	-1.3044	2.46981	0.000937709	Down	ACG06_RS12720	hypothetical protein
gene-ACG06_RS02190	-1.30722	2.47464	8.97983e-10	Down	ACG06_RS02190	LysE family translocator
gene-ACG06_RS28160	-1.30848	2.4768	1.51876e-13	Down	ACG06_RS28160	ferredoxin reductase
gene-ACG06_RS30995	-1.31434	2.48689	5.52335e-30	Down	oadA	sodium-extruding oxaloacetate decarboxylase subunit alpha
gene-ACG06_RS03135	-1.31801	2.49321	3.4941e-14	Down	potA	polyamine ABC transporter ATP-binding protein
gene-ACG06_RS05100	-1.3188	2.49458	1.72204e-13	Down	ivy	lysozyme inhibitor Ivy
gene-ACG06_RS07915	-1.32033	2.49723	2.68797e-05	Down	ACG06_RS07915	nitrous oxide reductase family maturation protein NosD
gene-ACG06_RS30975	-1.32179	2.49975	2.33899e-08	Down	ACG06_RS30975	PLP-dependent aminotransferase family protein
gene-ACG06_RS01230	-1.32443	2.50435	4.31458e-07	Down	ACG06_RS01230	IclR family transcriptional regulator
gene-ACG06_RS19335	-1.33117	2.51607	3.57803e-11	Down	pagP	palmitoyltransferase PagP
gene-ACG06_RS02175	-1.33284	2.51898	6.83665e-17	Down	ACG06_RS02175	chemotaxis protein CheB
gene-ACG06_RS10020	-1.33521	2.52312	4.62665e-10	Down	lolD	lipoprotein-releasing ABC transporter ATP-binding protein LolD
gene-ACG06_RS10845	-1.33932	2.53031	1.01995e-10	Down	ACG06_RS10845	glutathione peroxidase
gene-ACG06_RS28675	-1.34031	2.53206	1.51747e-11	Down	ACG06_RS28675	LysR family transcriptional regulator
gene-ACG06_RS33575	-1.34188	2.53481	5.07448e-15	Down	ACG06_RS33575	hypothetical protein
gene-ACG06_RS07450	-1.34699	2.5438	0.000112433	Down	tse3	type VI secretion system effector muramidase Tse3
gene-ACG06_RS08325	-1.35084	2.55061	1.14497e-05	Down	phnE	phosphonate ABC transporter%2C permease protein PhnE
gene-ACG06_RS08825	-1.35121	2.55127	5.4973e-06	Down	azoR3	FMN-dependent NADH-azoreductase AzoR3
gene-ACG06_RS28580	-1.35445	2.557	2.86993e-19	Down	ACG06_RS28580	NUDIX domain-containing protein
gene-ACG06_RS00435	-1.35817	2.56359	2.12715e-07	Down	ACG06_RS00435	DotU family type VI secretion system protein
gene-ACG06_RS00170	-1.36023	2.56726	7.87582e-05	Down	ACG06_RS00170	hypothetical protein
gene-ACG06_RS12145	-1.36145	2.56943	3.56175e-11	Down	ACG06_RS12145	hypothetical protein
gene-ACG06_RS15935	-1.36361	2.57328	0.00199446	Down	ACG06_RS15935	LamB/YcsF family protein
gene-ACG06_RS14500	-1.36581	2.57722	7.27597e-26	Down	gntR	LacI family DNA-binding transcriptional regulator GntR
gene-ACG06_RS00635	-1.36582	2.57722	1.77571e-05	Down	ACG06_RS00635	2-hydroxychromene-2-carboxylate isomerase
gene-ACG06_RS01980	-1.36669	2.57879	5.65025e-08	Down	rpoH	RNA polymerase sigma factor RpoH
gene-ACG06_RS12110	-1.36695	2.57925	1.01056e-17	Down	ACG06_RS12110	AAA family ATPase
gene-ACG06_RS07130	-1.36781	2.58079	1.19259e-11	Down	ACG06_RS07130	antibiotic biosynthesis monooxygenase
gene-ACG06_RS02300	-1.37319	2.59043	0.000761331	Down	preA	NAD-dependent dihydropyrimidine dehydrogenase subunit PreA
gene-ACG06_RS31025	-1.37575	2.59502	3.2499e-17	Down	yegQ	tRNA 5-hydroxyuridine modification protein YegQ
gene-ACG06_RS07370	-1.37684	2.597	0.00302139	Down	opmE	multidrug efflux transporter outer membrane subunit OpmE
gene-ACG06_RS22310	-1.38806	2.61726	1.82512e-22	Down	aruC	bifunctional succinylornithine transaminase/acetylornithine aminotransferase
gene-ACG06_RS10615	-1.39035	2.62143	1.28219e-15	Down	ACG06_RS10615	acyl-CoA thioesterase II
gene-ACG06_RS27655	-1.39167	2.62382	4.49605e-05	Down	ACG06_RS27655	methyltransferase domain-containing protein
gene-ACG06_RS14450	-1.39356	2.62727	1.39389e-09	Down	ACG06_RS14450	acyl-CoA/acyl-ACP dehydrogenase
gene-ACG06_RS00415	-1.39504	2.62996	1.76098e-08	Down	ppkA	serine/threonine protein kinase PpkA
gene-ACG06_RS02120	-1.39619	2.63205	7.11894e-14	Down	pyrR	bifunctional pyr operon transcriptional regulator/uracil phosphoribosyltransferase PyrR
gene-ACG06_RS02655	-1.3984	2.63609	6.74976e-11	Down	nirN	dihydro-heme d1 dehydrogenase
gene-ACG06_RS33525	-1.3986	2.63645	4.03682e-12	Down	ACG06_RS33525	hypothetical protein
gene-ACG06_RS26830	-1.39924	2.63762	0.00343176	Down	ACG06_RS26830	DUF523 and DUF1722 domain-containing protein
gene-ACG06_RS33085	-1.4034	2.64523	8.10944e-06	Down	ACG06_RS33085	hypothetical protein
gene-ACG06_RS24605	-1.41272	2.6624	1.04632e-13	Down	ACG06_RS24605	serine hydrolase
gene-ACG06_RS27980	-1.41732	2.6709	1.03587e-08	Down	fis	DNA-binding transcriptional regulator Fis
gene-ACG06_RS12725	-1.41755	2.67132	1.60145e-07	Down	ACG06_RS12725	hypothetical protein
gene-ACG06_RS26365	-1.41867	2.67339	3.58612e-24	Down	ACG06_RS26365	c-type cytochrome
gene-ACG06_RS02795	-1.41886	2.67374	9.07017e-14	Down	ACG06_RS02795	YgcG family protein
gene-ACG06_RS20370	-1.41991	2.67569	3.21235e-07	Down	cobD	threonine-phosphate decarboxylase CobD
gene-ACG06_RS10300	-1.42177	2.67914	0.0220295	Down	ACG06_RS10300	MFS transporter
gene-ACG06_RS14670	-1.42983	2.69415	0.000476165	Down	ACG06_RS14670	hypothetical protein
gene-ACG06_RS27715	-1.43516	2.70412	1.45394e-16	Down	ACG06_RS27715	tRNA-Sec
gene-ACG06_RS28300	-1.43553	2.70482	1.14557e-28	Down	ACG06_RS28300	nicotinate-nicotinamide nucleotide adenylyltransferase
gene-ACG06_RS12705	-1.43746	2.70844	8.12181e-26	Down	ACG06_RS12705	type II glyceraldehyde-3-phosphate dehydrogenase
gene-ACG06_RS12100	-1.43782	2.70911	9.22485e-14	Down	ACG06_RS12100	DNA cytosine methyltransferase
gene-ACG06_RS10455	-1.44436	2.72141	1.8406e-13	Down	cobJ	precorrin-3B C(17)-methyltransferase
gene-ACG06_RS21690	-1.44473	2.72212	0.018475	Down	ACG06_RS21690	acyl-CoA/acyl-ACP dehydrogenase
gene-ACG06_RS27710	-1.44488	2.72241	1.2531e-05	Down	ACG06_RS27710	carbon-nitrogen hydrolase family protein
gene-ACG06_RS05670	-1.44494	2.72252	3.00093e-31	Down	ACG06_RS05670	PepSY domain-containing protein
gene-ACG06_RS17965	-1.45633	2.7441	2.00711e-21	Down	pscB	YscB family type III secretion system chaperone PscB
gene-ACG06_RS07320	-1.45677	2.74493	1.98578e-10	Down	bfrB	bacterioferritin BfrB
gene-ACG06_RS10450	-1.45797	2.74721	8.17924e-06	Down	ACG06_RS10450	precorrin-2 C(20)-methyltransferase
gene-ACG06_RS16835	-1.45859	2.7484	7.77344e-15	Down	metE	5-methyltetrahydropteroyltriglutamate--homocysteine S-methyltransferase
gene-ACG06_RS02165	-1.46102	2.75303	1.01178e-21	Down	pilK	type 4 fimbrial methyltransferase PilK
gene-ACG06_RS02170	-1.46214	2.75516	4.06858e-25	Down	chpA	chemotaxis signal transduction system protein ChpA
gene-ACG06_RS12085	-1.46539	2.76138	4.85011e-10	Down	ACG06_RS12085	DUF1643 domain-containing protein
gene-ACG06_RS01405	-1.4689	2.7681	4.45663e-30	Down	gabD	NADP-dependent succinate-semialdehyde dehydrogenase
gene-ACG06_RS22295	-1.46917	2.76863	5.08645e-14	Down	astD	succinylglutamate-semialdehyde dehydrogenase
gene-ACG06_RS29690	-1.47275	2.7755	1.13009e-35	Down	ACG06_RS29690	hypothetical protein
gene-ACG06_RS01475	-1.47884	2.78724	2.51579e-10	Down	ACG06_RS01475	ArsR family transcriptional regulator
gene-ACG06_RS12980	-1.47975	2.789	0.021047	Down	ACG06_RS12980	hypothetical protein
gene-ACG06_RS05270	-1.48154	2.79247	5.6701e-09	Down	moaA	GTP 3'%2C8-cyclase MoaA
gene-ACG06_RS21455	-1.48405	2.79733	3.87452e-15	Down	ACG06_RS21455	short chain dehydrogenase
gene-ACG06_RS05520	-1.48419	2.79759	3.22421e-14	Down	ACG06_RS05520	glycine zipper 2TM domain-containing protein
gene-ACG06_RS27495	-1.48732	2.80368	7.05324e-25	Down	dapB	4-hydroxy-tetrahydrodipicolinate reductase
gene-ACG06_RS12080	-1.48994	2.80877	1.31092e-13	Down	ACG06_RS12080	hypothetical protein
gene-ACG06_RS05720	-1.49232	2.81342	0.0172391	Down	ACG06_RS05720	TRAP transporter small permease
gene-ACG06_RS09495	-1.49298	2.81469	7.17221e-16	Down	ACG06_RS09495	pyridoxal-phosphate dependent enzyme
gene-ACG06_RS02185	-1.49649	2.82155	7.21863e-11	Down	ACG06_RS02185	AraC family transcriptional regulator
gene-ACG06_RS30730	-1.4989	2.82627	7.08501e-17	Down	ACG06_RS30730	LysR family transcriptional regulator
gene-ACG06_RS02180	-1.50351	2.83532	1.34122e-14	Down	ACG06_RS02180	chemotaxis protein CheW
gene-ACG06_RS12095	-1.50352	2.83534	1.23493e-12	Down	ACG06_RS12095	hypothetical protein
gene-ACG06_RS27500	-1.50745	2.84307	1.11311e-27	Down	dnaJ	molecular chaperone DnaJ
gene-ACG06_RS18310	-1.51837	2.86468	2.83823e-14	Down	ACG06_RS18310	SulP family inorganic anion transporter
gene-ACG06_RS28295	-1.51928	2.86648	2.91145e-28	Down	ACG06_RS28295	NUDIX hydrolase
gene-ACG06_RS28990	-1.52466	2.87718	4.716e-20	Down	argS	arginine--tRNA ligase
gene-ACG06_RS12070	-1.52495	2.87777	1.5343e-15	Down	ACG06_RS12070	hypothetical protein
gene-ACG06_RS10600	-1.53421	2.8963	2.46526e-09	Down	ACG06_RS10600	DUF58 domain-containing protein
gene-ACG06_RS17030	-1.5405	2.90895	0.0218899	Down	ACG06_RS17030	hypothetical protein
gene-ACG06_RS26450	-1.54457	2.91718	1.66964e-39	Down	ccpA	cytochrome-c peroxidase CcpA
gene-ACG06_RS00885	-1.54494	2.91792	4.18711e-09	Down	ACG06_RS00885	IMPACT family protein
gene-ACG06_RS28055	-1.54501	2.91805	5.14013e-27	Down	ureC	urease subunit alpha
gene-ACG06_RS11770	-1.55226	2.93277	0.000155295	Down	ACG06_RS11770	PepSY domain-containing protein
gene-ACG06_RS27620	-1.55591	2.9402	1.50355e-14	Down	yedA	drug/metabolite exporter YedA
gene-ACG06_RS07210	-1.56374	2.9562	0.000413871	Down	arnC	undecaprenyl-phosphate 4-deoxy-4-formamido-L-arabinose transferase
gene-ACG06_RS16185	-1.58215	2.99415	0.000234372	Down	cynR	transcriptional regulator CynR
gene-ACG06_RS05250	-1.58403	2.99806	2.98516e-15	Down	narH	nitrate reductase subunit beta
gene-ACG06_RS27835	-1.58514	3.00038	4.69829e-06	Down	ACG06_RS27835	hypothetical protein
gene-ACG06_RS28035	-1.58589	3.00194	2.2965e-10	Down	ACG06_RS28035	urease accessory protein UreD
gene-ACG06_RS07125	-1.58747	3.00521	3.5086e-28	Down	ACG06_RS07125	zinc-binding alcohol dehydrogenase family protein
gene-ACG06_RS23095	-1.59062	3.01178	1.44116e-22	Down	pdxJ	pyridoxine 5'-phosphate synthase
gene-ACG06_RS07905	-1.59566	3.02232	0.0145091	Down	ACG06_RS07905	ABC transporter permease subunit
gene-ACG06_RS15905	-1.59886	3.02903	1.44596e-11	Down	ada	bifunctional DNA-binding transcriptional regulator/O6-methylguanine-DNA methyltransferase Ada
gene-ACG06_RS06890	-1.60688	3.04593	2.23203e-39	Down	ACG06_RS06890	phosphoketolase
gene-ACG06_RS03140	-1.60735	3.04691	3.6377e-32	Down	ACG06_RS03140	ABC transporter substrate-binding protein
gene-ACG06_RS04850	-1.61978	3.07328	2.4251e-17	Down	ACG06_RS04850	DUF2076 domain-containing protein
gene-ACG06_RS14710	-1.62146	3.07687	1.81674e-09	Down	ACG06_RS14710	metalloregulator ArsR/SmtB family transcription factor
gene-ACG06_RS24600	-1.62424	3.0828	9.46003e-07	Down	ACG06_RS24600	hypothetical protein
gene-ACG06_RS02700	-1.62767	3.09014	1.64161e-08	Down	nirM	cytochrome C-551
gene-ACG06_RS24650	-1.63022	3.09561	1.96744e-18	Down	ACG06_RS24650	alkene reductase
gene-ACG06_RS20360	-1.63188	3.09917	1.06889e-09	Down	cobU	bifunctional adenosylcobinamide kinase/adenosylcobinamide-phosphate guanylyltransferase
gene-ACG06_RS10740	-1.63747	3.11119	2.78849e-18	Down	ACG06_RS10740	sulfite exporter TauE/SafE family protein
gene-ACG06_RS02405	-1.63849	3.11339	2.53701e-18	Down	ACG06_RS02405	DUF2780 domain-containing protein
gene-ACG06_RS19560	-1.63865	3.11373	0.00686056	Down	ACG06_RS19560	metal/formaldehyde-sensitive transcriptional repressor
gene-ACG06_RS09035	-1.64072	3.11822	8.24734e-17	Down	pgl	6-phosphogluconolactonase
gene-ACG06_RS07215	-1.64414	3.12562	1.80439e-05	Down	arnB	UDP-4-amino-4-deoxy-L-arabinose aminotransferase
gene-ACG06_RS18085	-1.64827	3.13458	1.75527e-05	Down	pscT	SctT family type III secretion system export apparatus subunit PscT
gene-ACG06_RS05260	-1.66802	3.17778	3.67111e-08	Down	narI	respiratory nitrate reductase subunit gamma
gene-ACG06_RS05245	-1.67496	3.19311	2.99842e-19	Down	ACG06_RS05245	nitrate reductase subunit alpha
gene-ACG06_RS00340	-1.67811	3.20009	2.43601e-14	Down	ACG06_RS00340	OsmC family protein
gene-ACG06_RS31175	-1.68165	3.20795	1.83377e-11	Down	ACG06_RS31175	TerC family protein
gene-ACG06_RS20345	-1.69256	3.23231	1.98374e-07	Down	ACG06_RS20345	adenosylcobinamide-GDP ribazoletransferase
gene-ACG06_RS07925	-1.69286	3.23297	6.1668e-10	Down	ACG06_RS07925	regulatory protein NosR
gene-ACG06_RS12750	-1.69348	3.23437	5.0406e-20	Down	ACG06_RS12750	TPM domain-containing protein
gene-ACG06_RS29645	-1.69668	3.24155	8.90118e-31	Down	arcC	carbamate kinase
gene-ACG06_RS02675	-1.6989	3.24653	0.00013355	Down	ACG06_RS02675	Lrp/AsnC family transcriptional regulator
gene-ACG06_RS20365	-1.70167	3.25278	7.22355e-15	Down	ACG06_RS20365	cobyric acid synthase
gene-ACG06_RS02560	-1.7199	3.29413	1.21656e-15	Down	ACG06_RS02560	hypothetical protein
gene-ACG06_RS33455	-1.72309	3.30142	0.0119662	Down	ACG06_RS33455	zinc ribbon domain-containing protein
gene-ACG06_RS28045	-1.73323	3.32471	7.17576e-11	Down	ACG06_RS28045	L-methionine sulfoximine N-acetyltransferase
gene-ACG06_RS14705	-1.7357	3.33042	2.13494e-11	Down	ACG06_RS14705	arsenic transporter
gene-ACG06_RS00290	-1.749	3.36125	8.74805e-11	Down	ACG06_RS00290	hypothetical protein
gene-ACG06_RS18040	-1.75852	3.3835	5.01279e-10	Down	sycN	type III secretion chaperone SycN
gene-ACG06_RS05390	-1.7663	3.40181	1.48064e-53	Down	exoS	T3SS effector bifunctional cytotoxin exoenzyme S
gene-ACG06_RS05010	-1.78076	3.43608	0.000314952	Down	copA1	copper-translocating P-type ATPase CopA1
gene-ACG06_RS23195	-1.78132	3.43741	1.43214e-20	Down	ACG06_RS23195	tripartite tricarboxylate transporter substrate binding protein
gene-ACG06_RS17920	-1.78828	3.45404	1.10312e-09	Down	pscK	SctK family type III secretion system sorting platform protein PscK
gene-ACG06_RS30565	-1.80031	3.48294	6.70575e-26	Down	glcE	glycolate oxidase subunit GlcE
gene-ACG06_RS23205	-1.80337	3.49034	4.67611e-12	Down	ACG06_RS23205	tripartite tricarboxylate transporter permease
gene-ACG06_RS12075	-1.80805	3.50168	1.67175e-08	Down	ACG06_RS12075	hypothetical protein
gene-ACG06_RS17935	-1.80995	3.5063	1.9366e-11	Down	pscH	YopR family T3SS polymerization control protein PscH
gene-ACG06_RS02415	-1.81789	3.52565	6.66765e-06	Down	ACG06_RS02415	ATP-dependent zinc protease
gene-ACG06_RS27255	-1.82438	3.54154	5.41911e-34	Down	ACG06_RS27255	DUF411 domain-containing protein
gene-ACG06_RS18380	-1.82636	3.54641	2.24273e-17	Down	kdpB	potassium-transporting ATPase subunit KdpB
gene-ACG06_RS18030	-1.8321	3.56056	0.00305194	Down	pscY	type III secretion system chaperone PscY
gene-ACG06_RS15820	-1.83807	3.57532	1.88117e-05	Down	ACG06_RS15820	EAL domain-containing protein
gene-ACG06_RS03270	-1.83825	3.57577	3.30685e-06	Down	ACG06_RS03270	hypothetical protein
gene-ACG06_RS17930	-1.84186	3.58472	7.33966e-11	Down	pscI	SctI family type III secretion system inner rod subunit PscI
gene-ACG06_RS29670	-1.84191	3.58483	8.35003e-29	Down	lysM	peptidoglycan-binding protein LysM
gene-ACG06_RS10750	-1.84977	3.60443	3.02779e-06	Down	ACG06_RS10750	DUF1127 domain-containing protein
gene-ACG06_RS20295	-1.85477	3.61693	1.09142e-22	Down	ACG06_RS20295	alpha/beta fold hydrolase
gene-ACG06_RS18010	-1.85827	3.62574	3.75537e-33	Down	pcrV	type III secretion system needle tip protein PcrV
gene-ACG06_RS24625	-1.85978	3.62953	7.45803e-26	Down	olsA	lyso-ornithine lipid O-acyltransferase
gene-ACG06_RS24630	-1.86553	3.64401	7.01183e-42	Down	ACG06_RS24630	universal stress protein
gene-ACG06_RS12755	-1.87225	3.66104	2.63323e-24	Down	ACG06_RS12755	LemA family protein
gene-ACG06_RS07170	-1.87287	3.6626	4.87814e-25	Down	pfkB	1-phosphofructokinase
gene-ACG06_RS18025	-1.87308	3.66314	9.66922e-29	Down	pcrD	SctV family type III secretion system export apparatus subunit PcrD
gene-ACG06_RS18050	-1.89534	3.72011	4.57301e-26	Down	popN	SctW family type III secretion system gatekeeper subunit PopN
gene-ACG06_RS01985	-1.90781	3.7524	2.74925e-06	Down	ACG06_RS01985	hypothetical protein
gene-ACG06_RS15830	-1.91819	3.77948	1.43409e-10	Down	ACG06_RS15830	fimbrial protein
gene-ACG06_RS12715	-1.9184	3.78003	3.33317e-21	Down	ACG06_RS12715	hydroxyacid dehydrogenase
gene-ACG06_RS17970	-1.9257	3.7992	7.70457e-53	Down	exsD	T3SS regulon anti-activator ExsD
gene-ACG06_RS00405	-1.93992	3.83683	2.25998e-08	Down	tagS	type IV secretion associated ABC transporter permease TagS
gene-ACG06_RS21470	-1.96771	3.91146	1.37479e-07	Down	ACG06_RS21470	hypothetical protein
gene-ACG06_RS17960	-1.97548	3.9326	1.49328e-47	Down	pscC	SctC family type III secretion system outer membrane ring subunit PscC
gene-ACG06_RS18075	-1.97589	3.9337	0.000675239	Down	pscR	SctR family type III secretion system export apparatus subunit PscR
gene-ACG06_RS17915	-1.9962	3.98949	6.92116e-22	Down	pscL	SctL family type III secretion system stator protein PscL
gene-ACG06_RS23200	-2.0086	4.02393	0.000130832	Down	ACG06_RS23200	tripartite tricarboxylate transporter TctB family protein
gene-ACG06_RS15545	-2.02762	4.07731	6.99138e-17	Down	exoY	type III secretion system adenylate cyclase effector ExoY
gene-ACG06_RS06090	-2.03331	4.09343	1.31069e-42	Down	ACG06_RS06090	tellurite resistance TerB family protein
gene-ACG06_RS02695	-2.0423	4.11902	3.18385e-07	Down	nirC	cytochrome c55X
gene-ACG06_RS17945	-2.06258	4.17732	4.01415e-05	Down	pscF	type III secretion system needle filament protein PscF
gene-ACG06_RS10780	-2.06831	4.19396	1.70107e-06	Down	ACG06_RS10780	dioxygenase
gene-ACG06_RS15825	-2.0803	4.22894	0.000478397	Down	ACG06_RS15825	molecular chaperone
gene-ACG06_RS28040	-2.09393	4.26909	5.74054e-07	Down	ACG06_RS28040	urease subunit gamma
gene-ACG06_RS05045	-2.09514	4.27269	4.27824e-22	Down	ACG06_RS05045	U32 family peptidase
gene-ACG06_RS00265	-2.10202	4.2931	2.6196e-66	Down	exoT	T3SS effector bifunctional cytotoxin exoenzyme T
gene-ACG06_RS18035	-2.15086	4.44093	1.20829e-05	Down	pscX	type III secretion system protein PscX
gene-ACG06_RS18045	-2.15108	4.44159	3.77252e-07	Down	pcr1	Acr1 family type III secretion system gatekeeper subunit Pcr1
gene-ACG06_RS30560	-2.16056	4.47089	8.12181e-26	Down	glcF	glycolate oxidase subunit GlcF
gene-ACG06_RS12710	-2.16108	4.4725	1.52425e-34	Down	ACG06_RS12710	AarF/UbiB family protein
gene-ACG06_RS02705	-2.17662	4.52092	7.44022e-48	Down	nirS	nitrite reductase
gene-ACG06_RS02770	-2.18574	4.54959	8.88282e-21	Down	ACG06_RS02770	type 1 glutamine amidotransferase
gene-ACG06_RS18055	-2.19133	4.56726	5.98636e-35	Down	pscN	SctN family type III secretion system ATPase PscN
gene-ACG06_RS15930	-2.2138	4.63895	5.5286e-15	Down	ACG06_RS15930	OprD family porin
gene-ACG06_RS28305	-2.22388	4.67149	2.19145e-49	Down	ACG06_RS28305	nicotinamidase
gene-ACG06_RS18375	-2.25785	4.78279	6.80907e-12	Down	kdpC	potassium-transporting ATPase subunit KdpC
gene-ACG06_RS18015	-2.26203	4.79666	9.15696e-13	Down	pcrG	LcrG family type III secretion system chaperone PcrG
gene-ACG06_RS02665	-2.26601	4.8099	3.61708e-27	Down	nirJ	heme d1 biosynthesis radical SAM protein NirJ
gene-ACG06_RS10305	-2.27735	4.84788	2.15331e-06	Down	ACG06_RS10305	alkene reductase
gene-ACG06_RS17940	-2.30119	4.92864	7.56305e-20	Down	pscG	YscG family type III secretion system chaperone PscG
gene-ACG06_RS18005	-2.30131	4.92906	1.09003e-28	Down	pcrH	SycD/LcrH family type III secretion system chaperone PcrH
gene-ACG06_RS17950	-2.31406	4.9728	3.32985e-09	Down	pscE	YscE family type III secretion system co-chaperone PscE
gene-ACG06_RS02680	-2.31639	4.98085	7.90407e-07	Down	ACG06_RS02680	Lrp/AsnC family transcriptional regulator
gene-ACG06_RS05265	-2.32379	5.00646	4.59309e-17	Down	ACG06_RS05265	peptidylprolyl isomerase
gene-ACG06_RS17955	-2.32999	5.02801	8.39071e-51	Down	pscD	SctD family type III secretion system inner membrane ring subunit PscD
gene-ACG06_RS12735	-2.34118	5.06716	2.59845e-52	Down	ACG06_RS12735	thymidine phosphorylase family protein
gene-ACG06_RS12745	-2.36173	5.13985	5.93441e-37	Down	ACG06_RS12745	TPM domain-containing protein
gene-ACG06_RS02765	-2.37417	5.18438	9.55489e-34	Down	ACG06_RS02765	aspartate aminotransferase family protein
gene-ACG06_RS28050	-2.46398	5.51737	3.65837e-17	Down	ACG06_RS28050	urease subunit beta
gene-ACG06_RS30555	-2.48413	5.59496	1.49056e-14	Down	ACG06_RS30555	heme-binding protein
gene-ACG06_RS02690	-2.49682	5.64441	8.3805e-28	Down	nirF	heme d1 biosynthesis protein NirF
gene-ACG06_RS08915	-2.49991	5.65652	1.062e-31	Down	ACG06_RS08915	Spy/CpxP family protein refolding chaperone
gene-ACG06_RS17995	-2.51257	5.70635	2.07529e-65	Down	popD	type III secretion system translocon subunit PopD
gene-ACG06_RS05055	-2.52045	5.73762	3.42457e-17	Down	ACG06_RS05055	phosphatidic acid-binding protein
gene-ACG06_RS18090	-2.60479	6.08302	8.91514e-20	Down	pscU	SctU family type III secretion system export apparatus subunit PscU
gene-ACG06_RS18000	-2.65286	6.28912	9.16398e-81	Down	popB	type III secretion system translocon subunit PopB
gene-ACG06_RS14485	-2.65963	6.31873	4.93434e-43	Down	ACG06_RS14485	NADP-dependent glyceraldehyde-3-phosphate dehydrogenase
gene-ACG06_RS12740	-2.66883	6.35912	7.24391e-54	Down	ACG06_RS12740	MBL fold metallo-hydrolase
gene-ACG06_RS00215	-2.67079	6.36779	1.55002e-05	Down	trpB	tryptophan synthase subunit beta
gene-ACG06_RS02660	-2.67284	6.37683	5.16486e-24	Down	cobA	uroporphyrinogen-III C-methyltransferase
gene-ACG06_RS18060	-2.70397	6.51594	8.45787e-14	Down	pscO	type III secretion system central stalk protein PscO
gene-ACG06_RS02670	-2.7064	6.52692	1.9561e-18	Down	ACG06_RS02670	Lrp/AsnC family transcriptional regulator
gene-ACG06_RS32465	-2.73084	6.63844	2.36796e-22	Down	pscP	type III secretion system needle length determinant PscP
gene-ACG06_RS15925	-2.74945	6.7246	4.35855e-08	Down	ACG06_RS15925	MFS transporter
gene-ACG06_RS02760	-2.76809	6.81203	6.49164e-16	Down	ACG06_RS02760	hypothetical protein
gene-ACG06_RS05050	-2.77042	6.82304	6.17779e-31	Down	ACG06_RS05050	U32 family peptidase
gene-ACG06_RS23275	-2.79293	6.93038	3.79318e-13	Down	ACG06_RS23275	hypothetical protein
gene-ACG06_RS10390	-2.83388	7.12987	2.40513e-20	Down	ACG06_RS10390	LysE family translocator
gene-ACG06_RS18070	-2.84753	7.19767	1.64085e-24	Down	pscQ	SctQ family type III secretion system cytoplasmic ring protein PscQ
gene-ACG06_RS16675	-2.8624	7.27222	4.14295e-05	Down	azoR2	FMN-dependent NADH-azoreductase AzoR2
gene-ACG06_RS30685	-2.86383	7.27947	1.52046e-85	Down	betB	betaine-aldehyde dehydrogenase
gene-ACG06_RS12730	-2.87866	7.35467	9.5898e-58	Down	ACG06_RS12730	ribose-phosphate pyrophosphokinase
gene-ACG06_RS15915	-2.99309	7.96177	1.77856e-07	Down	ACG06_RS15915	putative hydro-lyase
gene-ACG06_RS01685	-3.01595	8.08893	2.97752e-06	Down	ACG06_RS01685	YgiW/YdeI family stress tolerance OB fold protein
gene-ACG06_RS02685	-3.0467	8.26321	1.56269e-16	Down	ACG06_RS02685	AsnC family transcriptional regulator
gene-ACG06_RS17845	-3.20872	9.24527	3.14112e-08	Down	ACG06_RS17845	aldo/keto reductase
gene-ACG06_RS04790	-3.41745	10.6845	5.39204e-54	Down	ACG06_RS04790	DUF6515 family protein
gene-ACG06_RS02755	-3.94142	15.3633	6.11506e-20	Down	ACG06_RS02755	MOSC domain-containing protein
